# Supplementary material for: SPOT: A machine learning model that predicts specific substrates for transport proteins
Source: PLoS Biol. 2024 Sep 26;22(9):e3002807. doi: 10.1371/journal.pbio.3002807 (PMC11426516; doi:10.1371/journal.pbio.3002807)
Supplement: S2 Data — (XLSX) [file pbio.3002807.s002.xlsx]

## Sheet: Figure2a
y_pred_ECFP_ESM1b	y_pred_ChemBERTa_ESM1b	y_pred_ECFP_esm1b_ts	y_pred_ChemBERTa_ESM1b.1	outcome
0.998054	0.98811	0.999863	0.98811	1
0.996821	0.985275	0.999509	0.985275	1
0.953123	0.684703	0.998227	0.684703	1
0.610452	0.438157	0.99613	0.438157	1
0.988271	0.891036	0.993374	0.891036	1
0.00821246	0.0778988	0.00141034	0.0778988	1
0.347985	0.233219	0.636258	0.233219	1
0.0315289	0.0559319	0.00674538	0.0559319	1
0.98638	0.989113	0.997703	0.989113	1
0.992514	0.994351	0.998428	0.994351	1
0.994866	0.951704	0.999317	0.951704	1
0.994869	0.953249	0.999217	0.953249	1
0.994604	0.965432	0.999045	0.965432	1
0.88573	0.918249	0.991838	0.918249	1
0.984183	0.978656	0.999198	0.978656	1
0.964853	0.96173	0.998374	0.96173	1
0.974342	0.970629	0.998816	0.970629	1
0.983075	0.978945	0.9993	0.978945	1
0.974169	0.981338	0.999155	0.981338	1
0.963622	0.967865	0.998608	0.967865	1
0.963622	0.970454	0.998275	0.970454	1
0.978164	0.987127	0.999024	0.987127	1
0.970543	0.956699	0.99852	0.956699	1
0.86686	0.832771	0.958808	0.832771	1
0.978941	0.886705	0.983915	0.886705	1
0.291892	0.445446	0.207158	0.445446	1
0.618685	0.520129	0.00387349	0.520129	1
0.484077	0.362342	0.00502009	0.362342	1
0.476987	0.565253	0.0219493	0.565253	1
0.344426	0.39292	0.00158258	0.39292	1
0.413241	0.359139	0.0015087	0.359139	1
0.52774	0.509831	0.00389176	0.509831	1
0.936425	0.950979	0.99982	0.950979	1
0.440681	0.404438	0.982605	0.404438	1
0.479738	0.311626	0.982258	0.311626	1
0.968396	0.916157	0.994715	0.916157	1
0.885418	0.826566	0.969478	0.826566	1
0.949305	0.850534	0.992742	0.850534	1
0.97745	0.923413	0.999566	0.923413	1
0.996059	0.988336	0.999489	0.988336	1
0.780439	0.871061	0.999035	0.871061	1
0.780439	0.871061	0.999035	0.871061	1
0.479891	0.753776	0.980772	0.753776	1
0.830879	0.894503	0.993216	0.894503	1
0.993902	0.968689	0.999489	0.968689	1
0.0124838	0.0162264	0.00145429	0.0162264	1
0.936544	0.967764	0.999832	0.967764	1
0.945437	0.963934	0.999861	0.963934	1
0.927399	0.946815	0.999887	0.946815	1
0.973975	0.959504	0.99976	0.959504	1
0.999578	0.990835	0.999892	0.990835	1
0.812714	0.84152	0.977135	0.84152	1
0.944056	0.905307	0.999703	0.905307	1
0.168545	0.22597	0.248146	0.22597	1
0.661775	0.599562	0.23241	0.599562	1
0.162068	0.202653	0.284207	0.202653	1
0.651188	0.638792	0.234064	0.638792	1
0.117465	0.220644	0.230246	0.220644	1
0.642679	0.577576	0.16865	0.577576	1
0.993045	0.97263	0.999423	0.97263	1
0.992607	0.969316	0.999656	0.969316	1
0.989825	0.966481	0.999486	0.966481	1
0.989599	0.953322	0.999717	0.953322	1
0.923787	0.94369	0.996654	0.94369	1
0.965665	0.820323	0.999807	0.820323	1
0.831375	0.928017	0.999854	0.928017	1
0.876512	0.931265	0.999781	0.931265	1
0.947767	0.976295	0.99982	0.976295	1
0.956948	0.978829	0.999805	0.978829	1
0.932916	0.826506	0.987067	0.826506	1
0.996281	0.985118	0.99932	0.985118	1
0.995137	0.980039	0.996359	0.980039	1
0.97743	0.937737	0.995704	0.937737	1
0.956269	0.897775	0.986834	0.897775	1
0.998275	0.983555	0.999972	0.983555	1
0.973577	0.946719	0.999886	0.946719	1
0.938897	0.961853	0.999934	0.961853	1
0.946631	0.934054	0.999737	0.934054	1
0.976973	0.956602	0.999847	0.956602	1
0.130274	0.239621	0.52997	0.239621	1
0.929758	0.938376	0.999794	0.938376	1
0.979143	0.942021	0.999872	0.942021	1
0.936443	0.939975	0.99987	0.939975	1
0.877008	0.965015	0.999868	0.965015	1
0.912438	0.94682	0.999636	0.94682	1
0.999541	0.996796	0.999933	0.996796	1
0.921961	0.948843	0.999778	0.948843	1
0.248596	0.685587	0.950581	0.685587	1
0.975682	0.871332	0.93498	0.871332	1
0.962114	0.893509	0.974484	0.893509	1
0.962114	0.897056	0.975099	0.897056	1
0.975682	0.413395	0.93498	0.413395	1
0.957079	0.914147	0.986582	0.914147	1
0.943857	0.908122	0.985957	0.908122	1
0.512145	0.726841	0.996584	0.726841	1
0.918687	0.629963	0.985453	0.629963	1
0.934644	0.851232	0.988844	0.851232	1
0.924085	0.837585	0.986921	0.837585	1
0.894879	0.909835	0.984418	0.909835	1
0.984591	0.977108	0.984724	0.977108	1
0.990973	0.980771	0.989846	0.980771	1
0.997785	0.976024	0.999205	0.976024	1
0.957055	0.938366	0.994518	0.938366	1
0.255659	0.34923	0.0651187	0.34923	1
0.959939	0.909154	0.987173	0.909154	1
0.994196	0.977416	0.999937	0.977416	1
0.960336	0.91899	0.997815	0.91899	1
0.969884	0.858527	0.991354	0.858527	1
0.956776	0.932839	0.995288	0.932839	1
0.808791	0.590422	0.99634	0.590422	1
0.533758	0.446944	0.643665	0.446944	1
0.999068	0.997176	0.99961	0.997176	1
0.245119	0.698247	0.996077	0.698247	1
0.998027	0.990796	0.999159	0.990796	1
0.995663	0.992896	0.999626	0.992896	1
0.0029959	0.0397686	0.00364419	0.0397686	1
0.922626	0.834916	0.988995	0.834916	1
0.489467	0.233235	0.284964	0.233235	1
0.359352	0.563329	0.00492891	0.563329	1
0.984307	0.871701	0.995386	0.871701	1
0.805661	0.805303	0.89538	0.805303	1
0.825871	0.563854	0.958317	0.563854	1
0.795938	0.599881	0.946121	0.599881	1
0.853598	0.664052	0.900763	0.664052	1
0.902	0.389753	0.960396	0.389753	1
0.981209	0.872246	0.996984	0.872246	1
0.902	0.81331	0.960396	0.81331	1
0.604559	0.656885	0.648301	0.656885	1
0.971636	0.799282	0.98966	0.799282	1
0.963407	0.822135	0.981456	0.822135	1
0.971636	0.952827	0.98966	0.952827	1
0.242796	0.449326	0.0640032	0.449326	1
0.989401	0.986138	0.99614	0.986138	1
0.427742	0.498947	0.707243	0.498947	1
0.443697	0.580148	0.607693	0.580148	1
0.990121	0.981108	0.991721	0.981108	1
0.98533	0.934606	0.997506	0.934606	1
0.96724	0.917555	0.999232	0.917555	1
0.984011	0.97388	0.998465	0.97388	1
0.918083	0.563108	0.995804	0.563108	1
0.992331	0.981585	0.998865	0.981585	1
0.268281	0.382431	0.893952	0.382431	1
0.987224	0.975194	0.998644	0.975194	1
0.995001	0.992568	0.999455	0.992568	1
0.993833	0.99036	0.999256	0.99036	1
0.998926	0.99502	0.999867	0.99502	1
0.974822	0.957765	0.999771	0.957765	1
0.650879	0.374756	0.689467	0.374756	1
0.911449	0.645722	0.989993	0.645722	1
0.935876	0.912526	0.994274	0.912526	1
0.928758	0.821159	0.957494	0.821159	1
0.286344	0.273081	0.0209332	0.273081	1
0.999155	0.991997	0.999699	0.991997	1
0.999155	0.991653	0.999699	0.991653	1
0.266839	0.269911	0.497203	0.269911	1
0.13933	0.6638	0.0528963	0.6638	1
0.607722	0.669031	0.889549	0.669031	1
0.946803	0.879812	0.983726	0.879812	1
0.538528	0.487345	0.653003	0.487345	1
0.606895	0.644191	0.964607	0.644191	1
0.719668	0.466831	0.68473	0.466831	1
0.437954	0.606729	0.347475	0.606729	1
0.984682	0.906118	0.976963	0.906118	1
0.967575	0.861912	0.926197	0.861912	1
0.937682	0.78395	0.985495	0.78395	1
0.242098	0.546372	0.284053	0.546372	1
0.990047	0.938145	0.998859	0.938145	1
0.994315	0.963062	0.974497	0.963062	1
0.975157	0.951781	0.991998	0.951781	1
0.990732	0.925542	0.997913	0.925542	1
0.99894	0.9639	0.997908	0.9639	1
0.995654	0.971064	0.998262	0.971064	1
0.992562	0.957791	0.999486	0.957791	1
0.998103	0.98705	0.999341	0.98705	1
0.175852	0.121095	0.0131911	0.121095	1
0.967351	0.86022	0.999715	0.86022	1
0.967351	0.86022	0.999715	0.86022	1
0.97197	0.878845	0.999664	0.878845	1
0.950303	0.889279	0.999675	0.889279	1
0.973578	0.858667	0.999308	0.858667	1
0.965153	0.681701	0.999441	0.681701	1
0.977872	0.858667	0.999208	0.858667	1
0.903112	0.957025	0.99984	0.957025	1
0.863295	0.957457	0.999856	0.957457	1
0.927112	0.941234	0.999866	0.941234	1
0.978305	0.895033	0.999375	0.895033	1
0.937679	0.93686	0.999757	0.93686	1
0.977295	0.904664	0.999774	0.904664	1
0.993503	0.916501	0.999718	0.916501	1
0.437839	0.513624	0.568652	0.513624	1
0.363697	0.769096	0.545577	0.769096	1
0.964236	0.954644	0.999717	0.954644	1
0.787529	0.498442	0.908168	0.498442	1
0.676887	0.625312	0.976825	0.625312	1
0.977193	0.842667	0.997628	0.842667	1
0.945579	0.976307	0.993011	0.976307	1
0.841315	0.516261	0.92943	0.516261	1
0.981777	0.939724	0.992634	0.939724	1
0.995041	0.975397	0.997485	0.975397	1
0.805431	0.887643	0.843005	0.887643	1
0.984464	0.948685	0.980242	0.948685	1
0.906413	0.88461	0.906672	0.88461	1
0.926242	0.94083	0.843005	0.94083	1
0.972619	0.947917	0.965498	0.947917	1
0.995041	0.975397	0.997485	0.975397	1
0.958449	0.903709	0.973283	0.903709	1
0.901426	0.854593	0.971072	0.854593	1
0.984464	0.948685	0.980242	0.948685	1
0.992789	0.963734	0.999436	0.963734	1
0.97099	0.779376	0.966794	0.779376	1
0.497336	0.241698	0.014973	0.241698	1
0.99563	0.98876	0.997018	0.98876	1
0.920992	0.750772	0.983498	0.750772	1
0.999099	0.996971	0.999948	0.996971	1
0.912837	0.832861	0.990943	0.832861	1
0.945631	0.87695	0.998474	0.87695	1
0.997147	0.943827	0.999726	0.943827	1
0.997147	0.951045	0.999726	0.951045	1
0.786463	0.688389	0.984381	0.688389	1
0.998116	0.994317	0.999957	0.994317	1
0.830963	0.868773	0.994546	0.868773	1
0.623499	0.737812	0.988238	0.737812	1
0.97617	0.988049	0.996359	0.988049	1
0.994216	0.957616	0.999017	0.957616	1
0.993107	0.93805	0.998863	0.93805	1
0.495777	0.458686	0.448371	0.458686	1
0.94805	0.796002	0.99412	0.796002	1
0.0429162	0.13393	3.1896e-05	0.13393	1
0.0278348	0.0288381	0.000658279	0.0288381	1
0.733778	0.358024	0.215156	0.358024	1
0.733778	0.40054	0.215156	0.40054	1
0.985159	0.965297	0.989923	0.965297	1
0.934874	0.959225	0.999781	0.959225	1
0.85648	0.941043	0.981826	0.941043	1
0.931658	0.864593	0.992642	0.864593	1
0.950165	0.716957	0.996793	0.716957	1
0.768671	0.412596	0.716417	0.412596	1
0.881229	0.85098	0.93496	0.85098	1
0.986242	0.979219	0.999051	0.979219	1
0.995398	0.977722	0.997917	0.977722	1
0.992082	0.98417	0.998294	0.98417	1
0.900851	0.815611	0.973104	0.815611	1
0.616882	0.788102	0.386105	0.788102	1
0.595627	0.615016	0.987884	0.615016	1
0.942514	0.830493	0.997787	0.830493	1
0.956609	0.703224	0.99962	0.703224	1
0.956609	0.703224	0.99962	0.703224	1
0.957272	0.855786	0.998777	0.855786	1
0.967286	0.699831	0.999191	0.699831	1
0.881152	0.728247	0.999766	0.728247	1
0.908955	0.712532	0.999759	0.712532	1
0.790227	0.359036	0.799557	0.359036	1
0.996506	0.978446	0.998963	0.978446	1
0.996089	0.966643	0.998256	0.966643	1
0.987794	0.963694	0.997592	0.963694	1
0.987794	0.937198	0.997592	0.937198	1
0.878591	0.786513	0.54741	0.786513	1
0.693748	0.559979	0.140489	0.559979	1
0.807669	0.724582	0.401086	0.724582	1
0.691242	0.449254	0.712029	0.449254	1
0.161544	0.278102	0.0603029	0.278102	1
0.0950878	0.585153	0.927813	0.585153	1
0.640409	0.698488	0.96323	0.698488	1
0.63318	0.729603	0.769391	0.729603	1
0.965357	0.855664	0.968075	0.855664	1
0.983615	0.938522	0.993812	0.938522	1
0.965556	0.870982	0.954501	0.870982	1
0.986069	0.938522	0.979898	0.938522	1
0.994469	0.985629	0.998638	0.985629	1
0.980766	0.966678	0.99951	0.966678	1
0.954834	0.959254	0.99729	0.959254	1
0.9932	0.971302	0.998908	0.971302	1
0.973229	0.937129	0.983174	0.937129	1
0.0227516	0.199271	0.00591966	0.199271	1
0.79914	0.687412	0.503704	0.687412	1
0.0236888	0.119082	0.0721201	0.119082	1
0.929742	0.814472	0.977124	0.814472	1
0.938215	0.977224	0.987771	0.977224	1
0.993068	0.986399	0.998454	0.986399	1
0.634061	0.694962	0.780383	0.694962	1
0.456634	0.823429	0.988092	0.823429	1
0.944022	0.957862	0.999264	0.957862	1
0.400197	0.647903	0.908817	0.647903	1
0.331361	0.870681	0.733198	0.870681	1
0.961518	0.812342	0.994346	0.812342	1
0.751958	0.405375	0.440606	0.405375	1
0.610808	0.691954	0.837847	0.691954	1
0.484838	0.810471	0.989719	0.810471	1
0.910609	0.910163	0.995364	0.910163	1
0.974861	0.855262	0.874082	0.855262	1
0.898137	0.636124	0.984671	0.636124	1
0.982095	0.888297	0.986478	0.888297	1
0.980238	0.836758	0.794166	0.836758	1
0.999625	0.997326	0.999808	0.997326	1
0.968267	0.914899	0.997524	0.914899	1
0.983043	0.947857	0.985077	0.947857	1
0.997263	0.979971	0.995961	0.979971	1
0.619409	0.648292	0.933081	0.648292	1
0.0205142	0.166497	0.0634569	0.166497	1
0.998476	0.994144	0.999915	0.994144	1
0.918208	0.786903	0.12136	0.786903	1
0.552234	0.68352	0.776925	0.68352	1
0.996373	0.98642	0.999287	0.98642	1
0.996249	0.986412	0.999109	0.986412	1
0.994684	0.965841	0.999234	0.965841	1
0.993066	0.974391	0.999565	0.974391	1
0.99536	0.987227	0.99973	0.987227	1
0.995581	0.986438	0.999737	0.986438	1
0.995986	0.988424	0.999797	0.988424	1
0.997617	0.967012	0.999932	0.967012	1
0.997205	0.966183	0.999924	0.966183	1
0.997191	0.986334	0.999412	0.986334	1
0.996347	0.986131	0.998586	0.986131	1
0.763999	0.824928	0.989979	0.824928	1
0.973545	0.959998	0.993596	0.959998	1
0.188387	0.157344	0.948347	0.157344	1
0.436484	0.626605	0.99752	0.626605	1
0.260994	0.262738	0.963017	0.262738	1
0.426345	0.532027	0.415249	0.532027	1
0.929332	0.677966	0.99279	0.677966	1
0.956514	0.580431	0.992542	0.580431	1
0.996343	0.976281	0.989049	0.976281	1
0.246727	0.466231	0.294695	0.466231	1
0.941145	0.758227	0.999249	0.758227	1
0.338437	0.478379	0.78279	0.478379	1
0.976854	0.959047	0.990505	0.959047	1
0.961298	0.901413	0.99088	0.901413	1
0.961235	0.915923	0.985309	0.915923	1
0.944039	0.907862	0.987497	0.907862	1
0.96757	0.918157	0.990503	0.918157	1
0.982571	0.923719	0.999784	0.923719	1
0.263927	0.465156	0.738319	0.465156	1
0.997073	0.990978	0.999917	0.990978	1
0.992887	0.96248	0.998541	0.96248	1
0.901234	0.850167	0.957433	0.850167	1
0.610945	0.627828	0.552229	0.627828	1
0.731468	0.859343	0.998126	0.859343	1
0.99203	0.955667	0.999764	0.955667	1
0.991751	0.970735	0.999814	0.970735	1
0.875375	0.833177	0.992705	0.833177	1
0.49407	0.474096	0.931096	0.474096	1
0.0299211	0.0257584	0.0824581	0.0257584	1
0.996591	0.971484	0.999259	0.971484	1
0.993996	0.980721	0.999739	0.980721	1
0.0621981	0.0457801	0.224544	0.0457801	1
0.498341	0.909678	0.998301	0.909678	1
0.977864	0.885526	0.996514	0.885526	1
0.996041	0.983044	0.998888	0.983044	1
0.97596	0.974539	0.973757	0.974539	1
0.215149	0.564346	0.748249	0.564346	1
0.939132	0.615896	0.984073	0.615896	1
0.558343	0.557195	0.856794	0.557195	1
0.935062	0.809036	0.985586	0.809036	1
0.73469	0.835939	0.966507	0.835939	1
0.795707	0.803638	0.9515	0.803638	1
0.953788	0.87524	0.990219	0.87524	1
0.957559	0.908733	0.997353	0.908733	1
0.994	0.971807	0.998492	0.971807	1
0.976974	0.90861	0.982062	0.90861	1
0.919098	0.883695	0.987441	0.883695	1
0.986162	0.975447	0.99809	0.975447	1
0.257308	0.203619	0.0895126	0.203619	1
0.998245	0.993262	0.99994	0.993262	1
0.966761	0.959462	0.998246	0.959462	1
0.998803	0.994724	0.999943	0.994724	1
0.875538	0.935227	0.980716	0.935227	1
0.0653806	0.196636	0.272986	0.196636	1
0.852042	0.910901	0.977604	0.910901	1
0.349408	0.453123	0.158347	0.453123	1
0.822802	0.763804	0.998987	0.763804	1
0.986744	0.942239	0.998975	0.942239	1
0.0203059	0.218308	0.160437	0.218308	1
0.0203059	0.218308	0.160437	0.218308	1
0.999031	0.998265	0.999883	0.998265	1
0.0468263	0.183246	0.323301	0.183246	1
0.998674	0.99739	0.999914	0.99739	1
0.985064	0.949913	0.999472	0.949913	1
0.99497	0.967066	0.998398	0.967066	1
0.99497	0.967066	0.998398	0.967066	1
0.996302	0.982091	0.999351	0.982091	1
0.996302	0.982091	0.999351	0.982091	1
0.995988	0.963861	0.998831	0.963861	1
0.808321	0.258399	0.987587	0.258399	1
0.0313032	0.0650404	0.0243962	0.0650404	1
0.971387	0.936203	0.997056	0.936203	1
0.980225	0.939071	0.998771	0.939071	1
0.44275	0.745882	0.581041	0.745882	1
0.587911	0.706339	0.262022	0.706339	1
0.258112	0.183485	0.00547116	0.183485	1
0.964154	0.964393	0.999716	0.964393	1
0.700382	0.633201	0.933593	0.633201	1
0.190842	0.806148	0.306621	0.806148	1
0.701925	0.657233	0.0994639	0.657233	1
0.972757	0.920342	0.991512	0.920342	1
0.634217	0.678163	0.937917	0.678163	1
0.267438	0.489639	0.883069	0.489639	1
0.429165	0.674692	0.92891	0.674692	1
0.85736	0.88871	0.998404	0.88871	1
0.929066	0.821671	0.991801	0.821671	1
0.929066	0.946167	0.991801	0.946167	1
0.124381	0.743049	0.0264131	0.743049	1
0.0953854	0.247423	0.970476	0.247423	1
0.0924542	0.299906	0.970433	0.299906	1
0.138352	0.0813912	7.31031e-05	0.0813912	1
0.759863	0.654936	0.211704	0.654936	1
0.463985	0.611632	0.369859	0.611632	1
0.657281	0.3201	0.109951	0.3201	1
0.54704	0.627802	0.452815	0.627802	1
0.750137	0.465603	0.71598	0.465603	1
0.182679	0.203345	0.0287966	0.203345	1
0.568636	0.584327	0.756172	0.584327	1
0.849855	0.401359	0.263208	0.401359	1
0.822968	0.588844	0.848723	0.588844	1
0.822968	0.302979	0.848723	0.302979	1
0.699061	0.676362	0.902425	0.676362	1
0.822968	0.588844	0.848723	0.588844	1
0.160684	0.155621	0.016851	0.155621	1
0.632542	0.577309	0.837943	0.577309	1
0.678556	0.342449	0.316932	0.342449	1
0.681709	0.530179	0.888401	0.530179	1
0.582148	0.707358	0.951786	0.707358	1
0.681709	0.530179	0.888401	0.530179	1
0.109525	0.209554	0.0148762	0.209554	1
0.938642	0.919375	0.995067	0.919375	1
0.131882	0.129231	0.000109503	0.129231	1
0.998246	0.994658	0.999947	0.994658	1
0.776106	0.554138	0.660722	0.554138	1
0.83356	0.340546	0.238084	0.340546	1
0.702867	0.438764	0.838127	0.438764	1
0.649484	0.589762	0.700252	0.589762	1
0.702867	0.438764	0.838127	0.438764	1
0.156235	0.238276	0.0450395	0.238276	1
0.956854	0.910092	0.996072	0.910092	1
0.772306	0.724106	0.952647	0.724106	1
0.681906	0.400665	0.907085	0.400665	1
0.980572	0.956687	0.99075	0.956687	1
0.979057	0.980352	0.986567	0.980352	1
0.990656	0.971608	0.991562	0.971608	1
0.926368	0.926803	0.849816	0.926803	1
0.999114	0.99235	0.999767	0.99235	1
0.999316	0.992391	0.999925	0.992391	1
0.999347	0.992698	0.999894	0.992698	1
0.92162	0.594973	0.984351	0.594973	1
0.92162	0.45994	0.984351	0.45994	1
0.998547	0.979687	0.999916	0.979687	1
0.996173	0.988729	0.999905	0.988729	1
0.0156121	0.332619	0.346945	0.332619	1
0.999303	0.995496	0.999895	0.995496	1
0.999417	0.995282	0.999933	0.995282	1
0.99948	0.996787	0.999964	0.996787	1
0.999479	0.996818	0.999965	0.996818	1
0.80771	0.663592	0.966616	0.663592	1
0.80771	0.719322	0.966616	0.719322	1
0.812967	0.53974	0.891514	0.53974	1
0.452594	0.595246	0.849098	0.595246	1
0.73783	0.585536	0.911584	0.585536	1
0.15513	0.267861	0.50673	0.267861	1
0.773125	0.517273	0.401576	0.517273	1
0.986306	0.981573	0.998915	0.981573	1
0.751596	0.651942	0.998344	0.651942	1
0.751596	0.91529	0.998344	0.91529	1
0.966995	0.956275	0.999752	0.956275	1
0.935779	0.962763	0.999596	0.962763	1
0.66226	0.89464	0.999571	0.89464	1
0.777706	0.921618	0.196363	0.921618	1
0.17233	0.279768	0.150306	0.279768	1
0.836358	0.706077	0.893037	0.706077	1
0.230624	0.307125	0.174544	0.307125	1
0.557707	0.710653	0.263223	0.710653	1
0.836358	0.706077	0.893037	0.706077	1
0.131715	0.215882	0.10579	0.215882	1
0.0266487	0.141901	0.0556091	0.141901	1
0.389695	0.34102	0.253236	0.34102	1
0.751568	0.736282	0.800787	0.736282	1
0.751568	0.361417	0.800787	0.361417	1
0.396598	0.361718	0.385138	0.361718	1
0.851128	0.78782	0.871517	0.78782	1
0.389695	0.34102	0.253236	0.34102	1
0.751568	0.736282	0.800787	0.736282	1
0.167954	0.263003	0.29521	0.263003	1
0.851128	0.78782	0.871517	0.78782	1
0.0266487	0.141901	0.0556091	0.141901	1
0.613749	0.768511	0.955329	0.768511	1
0.976929	0.886919	0.984625	0.886919	1
0.965932	0.885576	0.999637	0.885576	1
0.965932	0.875325	0.999637	0.875325	1
0.791303	0.898974	0.989221	0.898974	1
0.355865	0.327896	0.997774	0.327896	1
0.24034	0.0951777	0.21312	0.0951777	1
0.997652	0.980481	0.999255	0.980481	1
0.998406	0.981731	0.999748	0.981731	1
0.998406	0.980266	0.999748	0.980266	1
0.951241	0.873664	0.985428	0.873664	1
0.999122	0.996446	0.999841	0.996446	1
0.999289	0.995844	0.999825	0.995844	1
0.999445	0.996908	0.999847	0.996908	1
0.705217	0.856653	0.999205	0.856653	1
0.140617	0.217722	0.0123259	0.217722	1
0.286376	0.155266	0.922927	0.155266	1
0.717631	0.518535	0.963402	0.518535	1
0.990213	0.960291	0.999695	0.960291	1
0.968076	0.92865	0.978906	0.92865	1
0.994204	0.979556	0.999506	0.979556	1
0.887411	0.909162	0.991828	0.909162	1
0.975486	0.95523	0.997122	0.95523	1
0.0489492	0.155374	2.52946e-05	0.155374	1
0.990223	0.953458	0.997991	0.953458	1
0.9864	0.94204	0.999818	0.94204	1
0.961744	0.789599	0.999166	0.789599	1
0.975771	0.783297	0.999603	0.783297	1
0.977583	0.902634	0.992276	0.902634	1
0.349654	0.692609	0.913105	0.692609	1
0.28642	0.557509	0.944897	0.557509	1
0.999027	0.997253	0.999892	0.997253	1
0.741023	0.599583	0.839906	0.599583	1
0.99679	0.995457	0.99986	0.995457	1
0.961183	0.899452	0.992237	0.899452	1
0.961183	0.959422	0.992237	0.959422	1
0.964873	0.957881	0.989123	0.957881	1
0.602636	0.739681	0.974408	0.739681	1
0.985405	0.947742	0.99922	0.947742	1
0.983957	0.967617	0.998856	0.967617	1
0.970801	0.941572	0.97156	0.941572	1
0.99815	0.980616	0.999713	0.980616	1
0.994515	0.985499	0.996273	0.985499	1
0.998045	0.988441	0.99951	0.988441	1
0.98828	0.961034	0.997582	0.961034	1
0.991986	0.955435	0.999692	0.955435	1
0.991986	0.946388	0.999692	0.946388	1
0.994851	0.980728	0.998947	0.980728	1
0.954993	0.902131	0.996139	0.902131	1
0.983241	0.959078	0.99914	0.959078	1
0.795539	0.890056	0.992249	0.890056	1
0.958877	0.92109	0.994401	0.92109	1
0.56116	0.791654	0.794058	0.791654	1
0.986414	0.914504	0.996111	0.914504	1
0.978452	0.926634	0.996461	0.926634	1
0.92147	0.960808	0.991502	0.960808	1
0.912974	0.858297	0.999366	0.858297	1
0.962282	0.897384	0.999113	0.897384	1
0.982534	0.977002	0.999277	0.977002	1
0.979415	0.970423	0.999163	0.970423	1
0.986897	0.970531	0.999251	0.970531	1
0.0368032	0.206208	0.0219078	0.206208	1
0.921171	0.809726	0.883596	0.809726	1
0.921171	0.818921	0.850608	0.818921	1
0.982025	0.967791	0.989117	0.967791	1
0.988626	0.935722	0.999099	0.935722	1
0.992887	0.970797	0.999738	0.970797	1
0.995197	0.977642	0.99938	0.977642	1
0.674755	0.829464	0.775896	0.829464	1
0.983853	0.970849	0.999185	0.970849	1
0.749777	0.890909	0.736948	0.890909	1
0.989265	0.97122	0.999085	0.97122	1
0.988744	0.979461	0.999236	0.979461	1
0.98022	0.957927	0.999774	0.957927	1
0.984554	0.965184	0.945565	0.965184	1
0.995328	0.968274	0.982199	0.968274	1
0.993771	0.973261	0.98231	0.973261	1
0.99414	0.97066	0.974373	0.97066	1
0.993771	0.967567	0.98231	0.967567	1
0.888721	0.799482	0.169211	0.799482	1
0.993771	0.97965	0.98231	0.97965	1
0.985253	0.960702	0.998669	0.960702	1
0.995424	0.972414	0.99864	0.972414	1
0.996326	0.978521	0.998649	0.978521	1
0.975765	0.961331	0.998431	0.961331	1
0.991024	0.975317	0.999396	0.975317	1
0.993562	0.964658	0.999299	0.964658	1
0.00662135	0.0433508	0.0225929	0.0433508	1
0.996889	0.978369	0.999494	0.978369	1
0.980612	0.96141	0.990736	0.96141	1
0.960985	0.849803	0.961942	0.849803	1
0.949365	0.859163	0.987021	0.859163	1
0.906532	0.776592	0.98175	0.776592	1
0.794307	0.82855	0.582884	0.82855	1
0.911912	0.781127	0.981917	0.781127	1
0.302463	0.158842	0.141628	0.158842	1
0.859908	0.843265	0.917116	0.843265	1
0.970722	0.955464	0.99851	0.955464	1
0.980427	0.937347	0.999731	0.937347	1
0.977444	0.921219	0.999674	0.921219	1
0.971618	0.946994	0.999172	0.946994	1
0.979861	0.947429	0.999696	0.947429	1
0.97128	0.948281	0.999572	0.948281	1
0.982235	0.915644	0.999724	0.915644	1
0.98395	0.934652	0.999813	0.934652	1
0.974056	0.92169	0.999484	0.92169	1
0.98361	0.935836	0.99973	0.935836	1
0.97741	0.948609	0.999633	0.948609	1
0.980288	0.948315	0.999471	0.948315	1
0.99865	0.994009	0.99989	0.994009	1
0.976041	0.915678	0.996601	0.915678	1
0.72739	0.728477	0.999589	0.728477	1
0.871305	0.809535	0.99929	0.809535	1
0.978178	0.921842	0.999488	0.921842	1
0.975021	0.956024	0.999221	0.956024	1
0.978673	0.892706	0.999265	0.892706	1
0.975132	0.933188	0.998945	0.933188	1
0.987239	0.926701	0.999454	0.926701	1
0.987646	0.964085	0.998979	0.964085	1
0.989183	0.908317	0.999413	0.908317	1
0.986633	0.962067	0.998989	0.962067	1
0.989473	0.948994	0.998888	0.948994	1
0.987139	0.949101	0.998898	0.949101	1
0.999247	0.99691	0.999924	0.99691	1
0.810672	0.533662	0.999144	0.533662	1
0.514291	0.256287	0.634277	0.256287	1
0.0570352	0.166318	0.442003	0.166318	1
0.908352	0.752297	0.997395	0.752297	1
0.720715	0.377091	0.642181	0.377091	1
0.895994	0.863187	0.957078	0.863187	1
0.863738	0.595368	0.791459	0.595368	1
0.929152	0.589519	0.990599	0.589519	1
0.495583	0.567419	0.0992612	0.567419	1
0.933795	0.611715	0.88688	0.611715	1
0.996891	0.981423	0.999834	0.981423	1
0.804639	0.82064	0.916212	0.82064	1
0.999008	0.990262	0.999343	0.990262	1
0.995083	0.965473	0.995046	0.965473	1
0.928057	0.760504	0.997189	0.760504	1
0.95921	0.902978	0.995709	0.902978	1
0.988524	0.891874	0.998228	0.891874	1
0.970195	0.846424	0.99033	0.846424	1
0.972434	0.810784	0.989098	0.810784	1
0.935903	0.808325	0.989878	0.808325	1
0.991541	0.961772	0.995458	0.961772	1
0.936818	0.887203	0.999154	0.887203	1
0.952011	0.960547	0.998623	0.960547	1
0.972915	0.919905	0.996341	0.919905	1
0.965651	0.867355	0.991009	0.867355	1
0.948573	0.915858	0.994843	0.915858	1
0.896241	0.881012	0.996053	0.881012	1
0.96867	0.962133	0.995807	0.962133	1
0.842656	0.504295	0.99982	0.504295	1
0.961045	0.884778	0.999604	0.884778	1
0.986219	0.843084	0.998661	0.843084	1
0.989475	0.948178	0.999506	0.948178	1
0.994495	0.95654	0.998804	0.95654	1
0.39147	0.125836	0.272332	0.125836	1
0.483871	0.162528	0.0691664	0.162528	1
0.997116	0.986933	0.999974	0.986933	1
0.783416	0.549814	0.211512	0.549814	1
0.962016	0.925127	0.992957	0.925127	1
0.993094	0.965548	0.997476	0.965548	1
0.0342391	0.022294	0.00131186	0.022294	1
0.728721	0.776251	0.818821	0.776251	1
0.00379181	0.185892	0.0666809	0.185892	1
0.995889	0.99219	0.999959	0.99219	1
0.99695	0.954113	0.997967	0.954113	1
0.99695	0.950684	0.997967	0.950684	1
0.995555	0.954378	0.998241	0.954378	1
0.996868	0.975063	0.999219	0.975063	1
0.995017	0.958092	0.999624	0.958092	1
0.181549	0.191101	0.00252993	0.191101	1
0.929166	0.864518	0.993916	0.864518	1
0.818583	0.840355	0.778067	0.840355	1
0.640638	0.480589	0.656748	0.480589	1
0.9976	0.98641	0.999498	0.98641	1
0.996595	0.977373	0.999751	0.977373	1
0.995453	0.976413	0.999697	0.976413	1
0.896945	0.425282	0.938522	0.425282	1
0.944312	0.845128	0.995951	0.845128	1
0.947995	0.92012	0.997466	0.92012	1
0.981374	0.908942	0.999049	0.908942	1
0.959832	0.933497	0.99893	0.933497	1
0.987485	0.966152	0.999115	0.966152	1
0.998544	0.968601	0.999607	0.968601	1
0.997058	0.979751	0.999926	0.979751	1
0.28724	0.106278	0.132144	0.106278	1
0.998902	0.994962	0.999836	0.994962	1
0.998816	0.994876	0.999841	0.994876	1
0.99867	0.995161	0.99981	0.995161	1
0.999144	0.995164	0.999841	0.995164	1
0.990286	0.922478	0.999067	0.922478	1
0.999366	0.997308	0.999874	0.997308	1
0.980539	0.941672	0.996491	0.941672	1
0.956015	0.859074	0.991167	0.859074	1
0.987798	0.968076	0.998457	0.968076	1
0.999084	0.995909	0.999952	0.995909	1
0.999084	0.996814	0.999952	0.996814	1
0.950761	0.916602	0.998124	0.916602	1
0.944054	0.916038	0.997568	0.916038	1
0.950491	0.915573	0.998543	0.915573	1
0.93493	0.898204	0.996832	0.898204	1
0.946328	0.929183	0.997732	0.929183	1
0.957113	0.94221	0.997008	0.94221	1
0.999555	0.988405	0.99989	0.988405	1
0.999555	0.990711	0.99989	0.990711	1
0.91109	0.820822	0.984241	0.820822	1
0.889041	0.965117	0.961038	0.965117	1
0.941128	0.98235	0.978651	0.98235	1
0.96526	0.98875	0.9998	0.98875	1
0.96526	0.990076	0.9998	0.990076	1
0.971473	0.949194	0.995053	0.949194	1
0.999527	0.994986	0.999876	0.994986	1
0.999527	0.995841	0.999876	0.995841	1
0.363538	0.125811	0.342386	0.125811	1
0.975885	0.962064	0.999699	0.962064	1
0.975885	0.955677	0.999699	0.955677	1
0.00248551	0.262999	0.000171274	0.262999	1
0.397727	0.255875	0.502907	0.255875	1
0.99713	0.982487	0.999811	0.982487	1
0.929089	0.697656	0.125116	0.697656	1
0.881305	0.444567	0.212115	0.444567	1
0.995	0.965789	0.998775	0.965789	1
0.55683	0.85149	0.863053	0.85149	1
0.630233	0.860109	0.932264	0.860109	1
0.994237	0.991106	0.999926	0.991106	1
0.998464	0.989899	0.999854	0.989899	1
0.998387	0.989899	0.999847	0.989899	1
0.998554	0.991699	0.999912	0.991699	1
0.981661	0.945569	0.998814	0.945569	1
0.981661	0.919947	0.998814	0.919947	1
0.998123	0.992127	0.999896	0.992127	1
0.998531	0.992049	0.999912	0.992049	1
0.997176	0.971225	0.999419	0.971225	1
0.998923	0.99245	0.999805	0.99245	1
0.998923	0.993446	0.999805	0.993446	1
0.978322	0.949887	0.997057	0.949887	1
0.99941	0.993898	0.999955	0.993898	1
0.99941	0.995718	0.999955	0.995718	1
0.999424	0.994373	0.999925	0.994373	1
0.999424	0.995394	0.999925	0.995394	1
0.999279	0.994917	0.999912	0.994917	1
0.999279	0.996182	0.999912	0.996182	1
0.972803	0.900689	0.996998	0.900689	1
0.990893	0.934149	0.998614	0.934149	1
0.327243	0.185232	0.391501	0.185232	1
0.989005	0.944667	0.999584	0.944667	1
0.991112	0.961345	0.998724	0.961345	1
0.957146	0.960854	0.989731	0.960854	1
0.990735	0.926801	0.996257	0.926801	1
0.974048	0.946682	0.997272	0.946682	1
0.993798	0.879909	0.977299	0.879909	1
0.976035	0.961878	0.982214	0.961878	1
0.873595	0.693858	0.92078	0.693858	1
0.965182	0.938517	0.997141	0.938517	1
0.866096	0.697044	0.966364	0.697044	1
0.981103	0.686187	0.994977	0.686187	1
0.965182	0.938517	0.997141	0.938517	1
0.980463	0.953519	0.995982	0.953519	1
0.993308	0.916367	0.983976	0.916367	1
0.97636	0.974581	0.978307	0.974581	1
0.874894	0.759987	0.873553	0.759987	1
0.980993	0.963307	0.996273	0.963307	1
0.851983	0.768846	0.965904	0.768846	1
0.975025	0.793072	0.99324	0.793072	1
0.982489	0.972642	0.996303	0.972642	1
0.999083	0.990983	0.999851	0.990983	1
0.999083	0.994437	0.999851	0.994437	1
0.999123	0.995419	0.999936	0.995419	1
0.999304	0.989907	0.999811	0.989907	1
0.999304	0.991449	0.999811	0.991449	1
0.911424	0.865389	0.992094	0.865389	1
0.993179	0.904297	0.999766	0.904297	1
0.998954	0.995995	0.999893	0.995995	1
0.99844	0.988304	0.999871	0.988304	1
0.99844	0.990643	0.999871	0.990643	1
0.998911	0.969179	0.999882	0.969179	1
0.998911	0.977663	0.999882	0.977663	1
0.998764	0.996679	0.999763	0.996679	1
0.959938	0.888284	0.573542	0.888284	1
0.999056	0.996668	0.999808	0.996668	1
0.107906	0.073611	0.0450019	0.073611	1
0.998538	0.994147	0.999815	0.994147	1
0.998517	0.994353	0.99997	0.994353	1
0.998511	0.994125	0.999954	0.994125	1
0.998591	0.993903	0.999961	0.993903	1
0.998414	0.989232	0.999926	0.989232	1
0.997087	0.993199	0.99991	0.993199	1
0.99669	0.991097	0.999921	0.991097	1
0.993108	0.991023	0.999683	0.991023	1
0.993108	0.989967	0.999683	0.989967	1
0.97691	0.967771	0.993016	0.967771	1
0.991374	0.954877	0.994	0.954877	1
0.981196	0.956756	0.976102	0.956756	1
0.998988	0.984082	0.999962	0.984082	1
0.964885	0.819225	0.993129	0.819225	1
0.989755	0.927303	0.997608	0.927303	1
0.956407	0.919395	0.998594	0.919395	1
0.106046	0.288509	0.382105	0.288509	1
0.991177	0.921545	0.99948	0.921545	1
0.687276	0.893556	0.992608	0.893556	1
0.407482	0.724596	0.89644	0.724596	1
0.00701366	0.0440303	0.106942	0.0440303	1
0.172391	0.176722	0.425475	0.176722	1
0.955624	0.878593	0.983541	0.878593	1
0.984342	0.912104	0.980978	0.912104	1
0.959131	0.860326	0.993996	0.860326	1
0.989364	0.916749	0.993914	0.916749	1
0.913428	0.846936	0.996132	0.846936	1
0.232866	0.4877	0.442768	0.4877	1
0.992658	0.972886	0.999646	0.972886	1
0.966282	0.970437	0.998834	0.970437	1
0.866437	0.68228	0.998463	0.68228	1
0.76545	0.48012	0.99934	0.48012	1
0.00553494	0.189649	0.68562	0.189649	1
0.999249	0.99733	0.999774	0.99733	1
0.0373522	0.152922	0.0698524	0.152922	1
0.999201	0.994697	0.999951	0.994697	1
0.997287	0.989077	0.999738	0.989077	1
0.967756	0.94204	0.998992	0.94204	1
0.99869	0.994738	0.999931	0.994738	1
0.998508	0.997641	0.999833	0.997641	1
0.176729	0.06375	0.037939	0.06375	1
0.958533	0.888779	0.998744	0.888779	1
0.949549	0.955002	0.999163	0.955002	1
0.950787	0.968982	0.999185	0.968982	1
0.808299	0.895792	0.999472	0.895792	1
0.10567	0.547433	0.0879953	0.547433	1
0.293459	0.355248	0.102054	0.355248	1
0.605418	0.583346	0.917901	0.583346	1
0.653553	0.566182	0.941657	0.566182	1
0.998854	0.996769	0.999918	0.996769	1
0.891655	0.759344	0.96873	0.759344	1
0.461351	0.593287	0.919363	0.593287	1
0.0599586	0.598848	0.000995156	0.598848	1
0.414485	0.352618	0.00790071	0.352618	1
0.0577372	0.586634	0.00193515	0.586634	1
0.40151	0.320534	0.010822	0.320534	1
0.0571274	0.563874	0.00176638	0.563874	1
0.40151	0.335581	0.00866471	0.335581	1
0.0478775	0.563874	0.0019077	0.563874	1
0.358188	0.335581	0.00935276	0.335581	1
0.0403172	0.562027	0.0022325	0.562027	1
0.321466	0.296992	0.0122613	0.296992	1
0.100739	0.565932	0.00128692	0.565932	1
0.514162	0.315152	0.0079987	0.315152	1
0.0681942	0.603669	0.00211101	0.603669	1
0.300598	0.272633	0.01262	0.272633	1
0.147491	0.597305	0.00190804	0.597305	1
0.605789	0.300822	0.00662708	0.300822	1
0.120077	0.607953	0.00215537	0.607953	1
0.447534	0.281548	0.0103525	0.281548	1
0.120077	0.619475	0.00178976	0.619475	1
0.487722	0.291483	0.0119238	0.291483	1
0.487722	0.372301	0.0119238	0.372301	1
0.120077	0.602411	0.00199002	0.602411	1
0.487722	0.300822	0.0133265	0.300822	1
0.0755779	0.618568	0.00207859	0.618568	1
0.335005	0.280925	0.0105196	0.280925	1
0.0755779	0.613536	0.00241958	0.613536	1
0.335005	0.280925	0.0114697	0.280925	1
0.133554	0.573151	0.00197927	0.573151	1
0.451599	0.290064	0.0132554	0.290064	1
0.129508	0.618568	0.00169453	0.618568	1
0.466301	0.280925	0.00852591	0.280925	1
0.148389	0.614267	0.00324416	0.614267	1
0.51596	0.281548	0.013155	0.281548	1
0.998998	0.996729	0.999874	0.996729	1
0.92501	0.865273	0.995058	0.865273	1
0.92501	0.865273	0.995058	0.865273	1
0.577121	0.80996	0.839081	0.80996	1
0.975138	0.824577	0.995675	0.824577	1
0.535761	0.593195	0.15658	0.593195	1
0.327748	0.628468	0.00811923	0.628468	1
0.998063	0.991006	0.999787	0.991006	1
0.998359	0.990166	0.999497	0.990166	1
0.999127	0.994723	0.999955	0.994723	1
0.995034	0.975476	0.999546	0.975476	1
0.992679	0.96472	0.999257	0.96472	1
0.979283	0.942373	0.992628	0.942373	1
0.937034	0.891558	0.994907	0.891558	1
0.0811153	0.590975	0.00458024	0.590975	1
0.415467	0.340882	0.0226747	0.340882	1
0.994934	0.98704	0.999325	0.98704	1
0.995233	0.985356	0.999198	0.985356	1
0.998972	0.995363	0.999973	0.995363	1
0.999321	0.99669	0.999889	0.99669	1
0.999576	0.993569	0.999922	0.993569	1
0.999374	0.995217	0.99997	0.995217	1
0.964508	0.723375	0.990777	0.723375	1
0.999532	0.99603	0.999739	0.99603	1
0.532188	0.715138	0.742884	0.715138	1
0.993906	0.960914	0.999275	0.960914	1
0.998818	0.973634	0.999914	0.973634	1
0.999689	0.992238	0.999824	0.992238	1
0.999533	0.991841	0.999477	0.991841	1
0.961244	0.893762	0.912386	0.893762	1
0.075133	0.199779	0.0931997	0.199779	1
0.99807	0.985495	0.999954	0.985495	1
0.998035	0.99165	0.999693	0.99165	1
0.0944407	0.373208	0.750422	0.373208	1
0.993242	0.923258	0.99986	0.923258	1
0.982667	0.929631	0.988402	0.929631	1
0.0403956	0.148654	0.00301084	0.148654	1
0.159641	0.564954	0.781078	0.564954	1
0.231044	0.46909	0.627973	0.46909	1
0.992759	0.959663	0.99923	0.959663	1
0.998875	0.981433	0.999487	0.981433	1
0.998198	0.983623	0.999556	0.983623	1
0.998524	0.980275	0.999556	0.980275	1
0.990191	0.933953	0.999825	0.933953	1
0.999613	0.995788	0.99996	0.995788	1
0.915966	0.833992	0.985588	0.833992	1
0.21196	0.14729	0.873871	0.14729	1
0.86411	0.6367	0.998362	0.6367	1
0.985815	0.971963	0.998772	0.971963	1
0.758252	0.7804	0.887565	0.7804	1
0.764898	0.63018	0.780603	0.63018	1
0.52183	0.735529	0.258732	0.735529	1
0.784837	0.765261	0.910103	0.765261	1
0.790953	0.63442	0.820239	0.63442	1
0.51724	0.519023	0.314677	0.519023	1
0.778271	0.744685	0.928704	0.744685	1
0.76843	0.583448	0.85446	0.583448	1
0.539292	0.675221	0.325825	0.675221	1
0.778351	0.752643	0.930067	0.752643	1
0.768512	0.619344	0.852441	0.619344	1
0.52687	0.65457	0.344644	0.65457	1
0.984024	0.980295	0.998704	0.980295	1
0.986442	0.927515	0.998686	0.927515	1
0.954258	0.937703	0.999107	0.937703	1
0.986442	0.927515	0.998686	0.927515	1
0.9936	0.962044	0.999472	0.962044	1
0.990896	0.984072	0.998825	0.984072	1
0.989178	0.983121	0.9983	0.983121	1
0.993327	0.981926	0.998773	0.981926	1
0.994122	0.942135	0.999764	0.942135	1
0.953152	0.949247	0.994001	0.949247	1
0.33396	0.496123	0.550645	0.496123	1
0.977758	0.958843	0.994137	0.958843	1
0.985922	0.921104	0.999263	0.921104	1
0.99072	0.977663	0.998099	0.977663	1
0.99185	0.970445	0.999668	0.970445	1
0.0184781	0.138081	0.000404725	0.138081	1
0.991803	0.938168	0.999796	0.938168	1
0.999468	0.982058	0.99993	0.982058	1
0.976594	0.980321	0.999257	0.980321	1
0.680665	0.300265	0.49409	0.300265	1
0.680665	0.300265	0.49409	0.300265	1
0.266847	0.172363	0.0143828	0.172363	1
0.635543	0.688913	0.502315	0.688913	1
0.775688	0.591818	0.825882	0.591818	1
0.612735	0.404941	0.671064	0.404941	1
0.96198	0.863136	0.999048	0.863136	1
0.999474	0.987327	0.999657	0.987327	1
0.0410941	0.153447	0.0725966	0.153447	1
0.130519	0.149475	0.10221	0.149475	1
0.915102	0.828956	0.99946	0.828956	1
0.974094	0.935391	0.998549	0.935391	1
0.992603	0.947567	0.999771	0.947567	1
0.991458	0.9582	0.998635	0.9582	1
0.993488	0.942972	0.999896	0.942972	1
0.992975	0.961614	0.998431	0.961614	1
0.994798	0.934247	0.999855	0.934247	1
0.992861	0.956477	0.998245	0.956477	1
0.958708	0.89508	0.967611	0.89508	1
0.125089	0.272602	0.119177	0.272602	1
0.992702	0.967612	0.999359	0.967612	1
0.995112	0.968732	0.9996	0.968732	1
0.950086	0.90473	0.976209	0.90473	1
0.945368	0.937602	0.998459	0.937602	1
0.950086	0.59945	0.976209	0.59945	1
0.919492	0.138992	0.986672	0.138992	1
0.919492	0.901805	0.986672	0.901805	1
0.966674	0.926464	0.999058	0.926464	1
0.955829	0.645558	0.958596	0.645558	1
0.962101	0.927998	0.999762	0.927998	1
0.978421	0.932674	0.998175	0.932674	1
0.915434	0.954647	0.973562	0.954647	1
0.967877	0.952354	0.997018	0.952354	1
0.945152	0.862018	0.997746	0.862018	1
0.877224	0.431944	0.986638	0.431944	1
0.959453	0.870073	0.967793	0.870073	1
0.959453	0.936002	0.967793	0.936002	1
0.999333	0.994215	0.999971	0.994215	1
0.9992	0.996349	0.999898	0.996349	1
0.977359	0.904528	0.999454	0.904528	1
0.940612	0.946011	0.999064	0.946011	1
0.992314	0.935511	0.999443	0.935511	1
0.99858	0.993741	0.999896	0.993741	1
0.710642	0.579854	0.990839	0.579854	1
0.997492	0.986191	0.998429	0.986191	1
0.997062	0.98593	0.999592	0.98593	1
0.386407	0.4432	0.773027	0.4432	1
0.773869	0.450201	0.612174	0.450201	1
0.9248	0.981567	0.99853	0.981567	1
0.957476	0.963385	0.998766	0.963385	1
0.995803	0.988458	0.999675	0.988458	1
0.537898	0.64262	0.915288	0.64262	1
0.163044	0.591912	0.0340606	0.591912	1
0.989626	0.990643	0.999404	0.990643	1
0.997712	0.996259	0.999953	0.996259	1
0.997939	0.996522	0.999951	0.996522	1
0.99957	0.995699	0.999931	0.995699	1
0.99957	0.996642	0.999931	0.996642	1
0.999039	0.997058	0.999878	0.997058	1
0.99157	0.964298	0.997347	0.964298	1
0.941767	0.828699	0.960013	0.828699	1
0.916927	0.875388	0.977285	0.875388	1
0.999475	0.998166	0.99976	0.998166	1
0.7903	0.791014	0.937284	0.791014	1
0.517451	0.637205	0.997398	0.637205	1
0.999033	0.990438	0.999914	0.990438	1
0.999033	0.994797	0.999914	0.994797	1
0.82201	0.773005	0.862811	0.773005	1
0.815482	0.63204	0.941571	0.63204	1
0.998762	0.996303	0.999877	0.996303	1
0.998938	0.997319	0.999846	0.997319	1
0.99927	0.998259	0.999808	0.998259	1
0.99932	0.995288	0.999859	0.995288	1
0.280286	0.236681	0.0105738	0.236681	1
0.280286	0.147687	0.0105738	0.147687	1
0.617949	0.12301	0.384396	0.12301	1
0.26119	0.0766311	0.0247081	0.0766311	1
0.0573108	0.136434	0.234557	0.136434	1
0.0994594	0.273012	0.90003	0.273012	1
0.870709	0.767916	0.99266	0.767916	1
0.965125	0.874441	0.994707	0.874441	1
0.999447	0.995744	0.999958	0.995744	1
0.999397	0.995818	0.99995	0.995818	1
0.998967	0.996779	0.999663	0.996779	1
0.998514	0.996754	0.999665	0.996754	1
0.998972	0.997318	0.99971	0.997318	1
0.999125	0.997274	0.999639	0.997274	1
0.998097	0.996704	0.999734	0.996704	1
0.999287	0.995217	0.99987	0.995217	1
0.99932	0.995224	0.999837	0.995224	1
0.997451	0.983234	0.99913	0.983234	1
0.997804	0.99301	0.998238	0.99301	1
0.996051	0.983263	0.999345	0.983263	1
0.0298089	0.0180741	0.000151734	0.0180741	1
0.999299	0.997348	0.999883	0.997348	1
0.907602	0.730006	0.998588	0.730006	1
0.998435	0.997451	0.99991	0.997451	1
0.944882	0.956211	0.992726	0.956211	1
0.157054	0.263032	0.352522	0.263032	1
0.0581764	0.676241	0.0279963	0.676241	1
0.399741	0.720036	0.880894	0.720036	1
0.931672	0.86541	0.984668	0.86541	1
0.326147	0.521845	0.612042	0.521845	1
0.98812	0.988517	0.998727	0.988517	1
0.965151	0.8978	0.991383	0.8978	1
0.976416	0.916847	0.999731	0.916847	1
0.606529	0.676006	0.0103426	0.676006	1
0.999153	0.99639	0.99983	0.99639	1
0.99205	0.985818	0.999095	0.985818	1
0.998173	0.996592	0.999807	0.996592	1
0.954683	0.679432	0.990839	0.679432	1
0.998525	0.991231	0.999757	0.991231	1
0.997628	0.993111	0.999553	0.993111	1
0.955986	0.758046	0.997028	0.758046	1
0.00922812	0.645698	0.658953	0.645698	1
0.992441	0.975141	0.999227	0.975141	1
0.929362	0.920806	0.999417	0.920806	1
0.788288	0.76263	0.983846	0.76263	1
0.568718	0.589874	0.882992	0.589874	1
0.959	0.778986	0.996842	0.778986	1
0.939367	0.844023	0.998377	0.844023	1
0.416431	0.655716	0.684507	0.655716	1
0.998823	0.996034	0.99988	0.996034	1
0.987165	0.96339	0.999496	0.96339	1
0.768275	0.509502	0.967724	0.509502	1
0.768275	0.73951	0.967724	0.73951	1
0.0900667	0.687271	0.891812	0.687271	1
0.984124	0.898008	0.979186	0.898008	1
0.89045	0.859232	0.872409	0.859232	1
0.942594	0.93499	0.989359	0.93499	1
0.985717	0.978114	0.998386	0.978114	1
0.958466	0.905544	0.985198	0.905544	1
0.971021	0.927707	0.999644	0.927707	1
0.290981	0.367488	0.905022	0.367488	1
0.190699	0.284879	0.139549	0.284879	1
0.979769	0.933177	0.999377	0.933177	1
0.998613	0.99515	0.999959	0.99515	1
0.86626	0.850769	0.998692	0.850769	1
0.84035	0.870272	0.999446	0.870272	1
0.172234	0.0741947	0.126287	0.0741947	1
0.987489	0.981113	0.992529	0.981113	1
0.985639	0.979044	0.997486	0.979044	1
0.994491	0.992018	0.999603	0.992018	1
0.985931	0.966549	0.998187	0.966549	1
0.796169	0.66097	0.999197	0.66097	1
0.00289691	0.0910481	0.000535847	0.0910481	1
0.059733	0.36172	0.0195335	0.36172	1
0.970682	0.961857	0.997452	0.961857	1
0.0828428	0.293799	0.0173057	0.293799	1
0.971827	0.956154	0.995423	0.956154	1
0.990418	0.929005	0.998298	0.929005	1
0.946705	0.963099	0.999049	0.963099	1
0.964296	0.693711	0.972263	0.693711	1
0.937214	0.173187	0.987895	0.173187	1
0.681646	0.435166	0.910157	0.435166	1
0.986855	0.708165	0.99968	0.708165	1
0.997862	0.977073	0.999461	0.977073	1
0.998628	0.984593	0.99978	0.984593	1
0.981931	0.916926	0.998615	0.916926	1
0.337626	0.5408	0.8545	0.5408	1
0.119309	0.430916	0.0409181	0.430916	1
0.952452	0.843576	0.995313	0.843576	1
0.968856	0.970076	0.982467	0.970076	1
0.980544	0.89555	0.991904	0.89555	1
0.772945	0.660426	0.999503	0.660426	1
0.999239	0.997008	0.999832	0.997008	1
0.998589	0.992841	0.999844	0.992841	1
0.998646	0.993104	0.999569	0.993104	1
0.990327	0.972053	0.99954	0.972053	1
0.595256	0.572791	0.854949	0.572791	1
0.219151	0.469398	0.810713	0.469398	1
0.994785	0.968562	0.999531	0.968562	1
0.993323	0.978168	0.999683	0.978168	1
0.991882	0.974136	0.999379	0.974136	1
0.335403	0.183412	0.815867	0.183412	1
0.908895	0.572279	0.894839	0.572279	1
0.839501	0.714974	0.908634	0.714974	1
0.971316	0.944845	0.999256	0.944845	1
0.966432	0.958228	0.999156	0.958228	1
0.781949	0.890353	0.999569	0.890353	1
0.982632	0.968322	0.999233	0.968322	1
0.985826	0.968764	0.999382	0.968764	1
0.699381	0.918557	0.999173	0.918557	1
0.986922	0.962849	0.998492	0.962849	1
0.985724	0.970116	0.998873	0.970116	1
0.798157	0.917181	0.999418	0.917181	1
0.993904	0.974307	0.996645	0.974307	1
0.99626	0.964288	0.999402	0.964288	1
0.995748	0.955694	0.999374	0.955694	1
0.998763	0.998101	0.999824	0.998101	1
0.0124679	0.432556	0.811842	0.432556	1
0.91125	0.969624	0.999795	0.969624	1
0.017409	0.413905	0.727077	0.413905	1
0.941731	0.965266	0.999699	0.965266	1
0.0275406	0.542419	0.822643	0.542419	1
0.956062	0.975776	0.999791	0.975776	1
0.98024	0.922055	0.983443	0.922055	1
0.969752	0.956961	0.999364	0.956961	1
0.989591	0.954933	0.999339	0.954933	1
0.994878	0.932984	0.997504	0.932984	1
0.949411	0.919144	0.999761	0.919144	1
0.999263	0.996505	0.999907	0.996505	1
0.982935	0.949329	0.999789	0.949329	1
0.998575	0.9952	0.999885	0.9952	1
0.992437	0.949614	0.992859	0.949614	1
0.801901	0.686118	0.49853	0.686118	1
0.616815	0.484715	0.0250196	0.484715	1
0.9995	0.997399	0.999903	0.997399	1
0.999285	0.998006	0.999742	0.998006	1
0.00657928	0.113867	1.16929e-05	0.113867	1
0.994816	0.979483	0.999134	0.979483	1
0.173062	0.200785	0.178452	0.200785	1
0.669524	0.503409	0.89858	0.503409	1
0.691633	0.385872	0.805462	0.385872	1
0.520141	0.417038	0.356716	0.417038	1
0.720496	0.538787	0.783636	0.538787	1
0.740517	0.444603	0.628602	0.444603	1
0.57969	0.365523	0.16202	0.365523	1
0.741826	0.617374	0.819557	0.617374	1
0.748774	0.463295	0.682627	0.463295	1
0.577845	0.407502	0.237335	0.407502	1
0.997037	0.991143	0.999701	0.991143	1
0.932744	0.869547	0.99184	0.869547	1
0.96047	0.932567	0.992471	0.932567	1
0.995355	0.941607	0.999016	0.941607	1
0.995355	0.941607	0.999016	0.941607	1
0.995182	0.976289	0.999655	0.976289	1
0.999012	0.977783	0.999913	0.977783	1
0.900314	0.968061	0.991333	0.968061	1
0.0452925	0.19555	0.0322733	0.19555	1
0.944943	0.947788	0.997234	0.947788	1
0.1045	0.332933	0.0437962	0.332933	1
0.0610279	0.303592	0.0381882	0.303592	1
0.29738	0.190898	0.958062	0.190898	1
0.369949	0.0943565	0.641828	0.0943565	1
0.263702	0.431277	0.571842	0.431277	1
0.120944	0.11286	0.265922	0.11286	1
0.329655	0.700287	0.599627	0.700287	1
0.980532	0.97908	0.999119	0.97908	1
0.980735	0.893678	0.999638	0.893678	1
0.997741	0.991021	0.999841	0.991021	1
0.999397	0.998463	0.999908	0.998463	1
0.998646	0.995641	0.999942	0.995641	1
0.998638	0.995979	0.999946	0.995979	1
0.999803	0.992969	0.999841	0.992969	1
0.970464	0.655139	0.989287	0.655139	1
0.999571	0.992818	0.999722	0.992818	1
0.999426	0.99276	0.999499	0.99276	1
0.999761	0.989365	0.999911	0.989365	1
0.951176	0.924311	0.996021	0.924311	1
0.872241	0.85542	0.966742	0.85542	1
0.945267	0.924258	0.997646	0.924258	1
0.999456	0.997609	0.999818	0.997609	1
0.25782	0.136656	0.245833	0.136656	1
0.987083	0.917708	0.997861	0.917708	1
0.922976	0.745459	0.998013	0.745459	1
0.95969	0.869924	0.99093	0.869924	1
0.997909	0.98546	0.920413	0.98546	1
0.995083	0.976622	0.695365	0.976622	1
0.95198	0.882948	0.97219	0.882948	1
0.991047	0.992195	0.999963	0.992195	1
0.774805	0.407714	0.69185	0.407714	1
0.98975	0.979948	0.998694	0.979948	1
0.676596	0.706713	0.912219	0.706713	1
0.698445	0.563898	0.82087	0.563898	1
0.515432	0.421977	0.400038	0.421977	1
0.99458	0.988621	0.999969	0.988621	1
0.883378	0.875169	0.995111	0.875169	1
0.978122	0.863805	0.994508	0.863805	1
0.522781	0.624598	0.608545	0.624598	1
0.880777	0.886992	0.999178	0.886992	1
0.472422	0.508289	0.774216	0.508289	1
0.0138052	0.045926	0.0479465	0.045926	1
0.13514	0.18087	0.548887	0.18087	1
0.863075	0.741318	0.984567	0.741318	1
0.0508878	0.24038	0.0457245	0.24038	1
0.993477	0.969943	0.998687	0.969943	1
0.986561	0.734919	0.997861	0.734919	1
0.934504	0.794735	0.948403	0.794735	1
0.953583	0.816662	0.978612	0.816662	1
0.885937	0.784962	0.937687	0.784962	1
0.999635	0.996692	0.999914	0.996692	1
0.758951	0.705435	0.780385	0.705435	1
0.760298	0.86709	0.956061	0.86709	1
0.943881	0.944423	0.999869	0.944423	1
0.963804	0.966118	0.999885	0.966118	1
0.874689	0.950648	0.99984	0.950648	1
0.879415	0.945192	0.999792	0.945192	1
0.996166	0.97643	0.999609	0.97643	1
0.996166	0.97643	0.999609	0.97643	1
0.0928939	0.264445	0.142711	0.264445	1
0.994729	0.980352	0.999536	0.980352	1
0.804574	0.63076	0.898782	0.63076	1
0.789292	0.566029	0.709648	0.566029	1
0.970432	0.945029	0.997629	0.945029	1
0.989765	0.966706	0.998723	0.966706	1
0.998913	0.996781	0.999756	0.996781	1
0.809346	0.516101	0.842465	0.516101	1
0.998002	0.990164	0.999919	0.990164	1
0.980704	0.978899	0.999902	0.978899	1
0.966165	0.967172	0.99582	0.967172	1
0.982184	0.932317	0.998498	0.932317	1
0.993462	0.920606	0.997586	0.920606	1
0.966165	0.957953	0.99582	0.957953	1
0.992975	0.970657	0.999956	0.970657	1
0.907981	0.958589	0.993281	0.958589	1
0.316016	0.74206	0.872561	0.74206	1
0.987784	0.896979	0.992189	0.896979	1
0.980704	0.973311	0.999902	0.973311	1
0.932775	0.853678	0.999629	0.853678	1
0.962132	0.906393	0.997973	0.906393	1
0.813612	0.960666	0.990266	0.960666	1
0.981694	0.956346	0.999413	0.956346	1
0.977303	0.947737	0.994549	0.947737	1
0.98862	0.968764	0.996087	0.968764	1
0.994652	0.972532	0.999177	0.972532	1
0.771766	0.502064	0.98993	0.502064	1
0.979947	0.940771	0.999725	0.940771	1
0.992089	0.917508	0.508702	0.917508	1
0.992324	0.949142	0.999668	0.949142	1
0.991784	0.905546	0.996765	0.905546	1
0.722706	0.791366	0.668973	0.791366	1
0.000691344	0.0483868	0.000138701	0.0483868	1
0.000691344	0.128078	0.000138701	0.128078	1
0.929139	0.925278	0.994473	0.925278	1
0.962606	0.950052	0.992462	0.950052	1
0.872156	0.446235	0.881683	0.446235	1
0.0344021	0.290286	0.0239555	0.290286	1
0.965451	0.759431	0.9987	0.759431	1
0.213831	0.285849	0.685879	0.285849	1
0.881209	0.832008	0.983144	0.832008	1
0.914315	0.935809	0.987383	0.935809	1
0.918111	0.888739	0.971196	0.888739	1
0.909538	0.946927	0.999888	0.946927	1
0.0331956	0.302555	0.0763315	0.302555	1
0.990429	0.991292	0.997221	0.991292	1
0.410715	0.568206	0.826394	0.568206	1
0.997341	0.98158	0.999775	0.98158	1
0.37372	0.617735	0.412334	0.617735	1
0.486196	0.495192	0.598713	0.495192	1
0.787941	0.695843	0.830657	0.695843	1
0.999457	0.996836	0.999899	0.996836	1
0.994872	0.981045	0.998617	0.981045	1
0.993976	0.990189	0.998663	0.990189	1
0.968247	0.935279	0.999046	0.935279	1
0.970311	0.953631	0.99832	0.953631	1
0.442593	0.557318	0.972476	0.557318	1
0.156212	0.488158	0.923534	0.488158	1
0.635676	0.642757	0.976334	0.642757	1
0.183102	0.552311	0.946704	0.552311	1
0.993703	0.987298	0.999494	0.987298	1
0.991447	0.985942	0.999165	0.985942	1
0.995067	0.953279	0.999253	0.953279	1
0.992273	0.964993	0.998501	0.964993	1
0.991509	0.955465	0.997818	0.955465	1
0.989231	0.953116	0.996186	0.953116	1
0.993241	0.944901	0.998773	0.944901	1
0.990801	0.966614	0.998426	0.966614	1
0.99864	0.991355	0.999977	0.991355	1
0.994727	0.942523	0.998902	0.942523	1
0.988896	0.959681	0.997925	0.959681	1
0.995138	0.955775	0.998951	0.955775	1
0.989757	0.966328	0.998168	0.966328	1
0.998634	0.985798	0.999854	0.985798	1
0.96409	0.906081	0.948008	0.906081	1
0.132776	0.559472	0.000924177	0.559472	1
0.65514	0.311496	0.0057451	0.311496	1
0.0599954	0.601486	0.00267699	0.601486	1
0.393151	0.266957	0.00624618	0.266957	1
0.999164	0.996854	0.999935	0.996854	1
0.999554	0.996499	0.99949	0.996499	1
0.284632	0.479995	0.0524805	0.479995	1
0.980989	0.956454	0.990328	0.956454	1
0.976584	0.946437	0.993756	0.946437	1
0.924107	0.881853	0.960618	0.881853	1
0.998416	0.99569	0.999825	0.99569	1
0.986777	0.928759	0.999517	0.928759	1
0.985402	0.95575	0.994313	0.95575	1
0.988255	0.950594	0.991177	0.950594	1
0.786018	0.630963	0.997613	0.630963	1
0.844161	0.416126	0.981582	0.416126	1
0.973753	0.733868	0.999176	0.733868	1
0.973753	0.963748	0.999176	0.963748	1
0.798815	0.732597	0.995526	0.732597	1
0.920752	0.767483	0.996925	0.767483	1
0.997044	0.99559	0.999816	0.99559	1
0.998399	0.996575	0.999849	0.996575	1
0.998585	0.996224	0.999837	0.996224	1
0.998887	0.996764	0.999838	0.996764	1
0.998431	0.995955	0.999862	0.995955	1
0.998431	0.995955	0.999862	0.995955	1
0.333919	0.746959	0.989045	0.746959	1
0.997155	0.985966	0.999725	0.985966	1
0.999281	0.996833	0.999891	0.996833	1
0.10903	0.283063	0.00136376	0.283063	1
0.74163	0.281475	0.87908	0.281475	1
0.887006	0.946737	0.991847	0.946737	1
0.176769	0.30123	0.0633844	0.30123	1
0.201447	0.350926	0.473305	0.350926	1
0.123588	0.179767	0.00913325	0.179767	1
0.998621	0.996903	0.999894	0.996903	1
0.999549	0.997795	0.999914	0.997795	1
0.223649	0.119503	0.729374	0.119503	1
0.879609	0.717921	0.996379	0.717921	1
0.223649	0.119503	0.729374	0.119503	1
0.996825	0.989922	0.999739	0.989922	1
0.995662	0.987501	0.999596	0.987501	1
0.968375	0.921969	0.996565	0.921969	1
0.961326	0.95428	0.99601	0.95428	1
0.983026	0.941317	0.99861	0.941317	1
0.9756	0.947303	0.998598	0.947303	1
0.977297	0.946167	0.99855	0.946167	1
0.988376	0.947455	0.998745	0.947455	1
0.982196	0.952597	0.998634	0.952597	1
0.997312	0.980898	0.999694	0.980898	1
0.963044	0.945654	0.986282	0.945654	1
0.989843	0.968117	0.998655	0.968117	1
0.995233	0.982726	0.997807	0.982726	1
0.993434	0.987714	0.997972	0.987714	1
0.989418	0.944275	0.999868	0.944275	1
0.974685	0.949733	0.999675	0.949733	1
0.989577	0.957244	0.999748	0.957244	1
0.730076	0.849277	0.966887	0.849277	1
0.998673	0.991064	0.999686	0.991064	1
0.978482	0.958455	0.995569	0.958455	1
0.943521	0.907428	0.98786	0.907428	1
0.985862	0.921853	0.999771	0.921853	1
0.985862	0.921853	0.999771	0.921853	1
0.985862	0.921853	0.999771	0.921853	1
0.975399	0.937109	0.999627	0.937109	1
0.94164	0.945819	0.999872	0.945819	1
0.958292	0.951935	0.999868	0.951935	1
0.934522	0.943732	0.999831	0.943732	1
0.934522	0.943732	0.999831	0.943732	1
0.94717	0.775366	0.991625	0.775366	1
0.0285196	0.426567	0.16967	0.426567	1
0.0285196	0.426567	0.16967	0.426567	1
0.636942	0.205843	0.973762	0.205843	1
0.87698	0.935022	0.999842	0.935022	1
0.851704	0.935022	0.999827	0.935022	1
0.893986	0.958695	0.999763	0.958695	1
0.856669	0.962221	0.999788	0.962221	1
0.920621	0.959594	0.999755	0.959594	1
0.992846	0.969667	0.998064	0.969667	1
0.992846	0.965797	0.998064	0.965797	1
0.910395	0.866631	0.960302	0.866631	1
0.910395	0.818264	0.960302	0.818264	1
0.998239	0.982184	0.999953	0.982184	1
0.997103	0.976208	0.999841	0.976208	1
0.993595	0.983405	0.999605	0.983405	1
0.70084	0.713314	0.547609	0.713314	1
0.774319	0.895341	0.476733	0.895341	1
0.804998	0.555224	0.850417	0.555224	1
0.915186	0.857732	0.999905	0.857732	1
0.865294	0.787408	0.936055	0.787408	1
0.106759	0.206375	0.0182219	0.206375	1
0.107402	0.237122	0.0405795	0.237122	1
0.160592	0.410696	0.982535	0.410696	1
0.605691	0.788181	0.79843	0.788181	1
0.765173	0.721083	0.881203	0.721083	1
0.969156	0.971973	0.998326	0.971973	1
0.995929	0.963792	0.999496	0.963792	1
0.998025	0.968361	0.99721	0.968361	1
0.996869	0.974402	0.998558	0.974402	1
0.996016	0.966985	0.997114	0.966985	1
0.988178	0.968506	0.998498	0.968506	1
0.981641	0.933483	0.990371	0.933483	1
0.997169	0.956921	0.997104	0.956921	1
0.994194	0.912413	0.999511	0.912413	1
0.988908	0.962807	0.987221	0.962807	1
0.998401	0.942003	0.997363	0.942003	1
0.995546	0.978032	0.999094	0.978032	1
0.990597	0.945528	0.996392	0.945528	1
0.992579	0.919482	0.999345	0.919482	1
0.997016	0.988221	0.999951	0.988221	1
0.990699	0.917579	0.999754	0.917579	1
0.120758	0.234617	0.0626519	0.234617	1
0.527193	0.719496	0.937548	0.719496	1
0.996425	0.985791	0.999713	0.985791	1
0.992353	0.973883	0.999484	0.973883	1
0.865118	0.746645	0.980834	0.746645	1
0.97576	0.942153	0.999757	0.942153	1
0.978133	0.951855	0.999161	0.951855	1
0.244877	0.639912	0.565304	0.639912	1
0.998588	0.988905	0.999369	0.988905	1
0.998588	0.987796	0.999369	0.987796	1
0.989313	0.94505	0.998968	0.94505	1
0.979295	0.941488	0.998313	0.941488	1
0.997515	0.994979	0.999941	0.994979	1
0.0330566	0.418318	0.0720293	0.418318	1
0.0713041	0.314578	0.000404431	0.314578	1
0.999194	0.990679	0.999753	0.990679	1
0.998986	0.99133	0.999745	0.99133	1
0.998244	0.990268	0.999505	0.990268	1
0.0445748	0.0985413	0.000367948	0.0985413	1
0.384111	0.430729	0.821716	0.430729	1
0.990684	0.944564	0.999496	0.944564	1
0.925271	0.799888	0.767057	0.799888	1
0.992594	0.944637	0.99973	0.944637	1
0.9688	0.886196	0.362792	0.886196	1
0.992594	0.944637	0.99973	0.944637	1
0.0742344	0.433675	0.00246654	0.433675	1
0.480703	0.656473	0.379905	0.656473	1
0.998098	0.994046	0.999815	0.994046	1
0.998098	0.99449	0.999815	0.99449	1
0.999153	0.995574	0.99997	0.995574	1
0.978323	0.978816	0.998421	0.978816	1
0.146368	0.307575	0.234164	0.307575	1
0.996766	0.973178	0.999605	0.973178	1
0.996766	0.973842	0.999605	0.973842	1
0.811174	0.7494	0.998754	0.7494	1
0.962282	0.882085	0.999008	0.882085	1
0.818055	0.707162	0.940745	0.707162	1
0.97057	0.903626	0.998342	0.903626	1
0.97057	0.901255	0.998342	0.901255	1
0.972217	0.938131	0.992916	0.938131	1
0.978306	0.865869	0.999144	0.865869	1
0.975751	0.939561	0.999924	0.939561	1
0.998808	0.989804	0.999835	0.989804	1
0.998808	0.988825	0.999835	0.988825	1
0.888518	0.885163	0.998968	0.885163	1
0.0719004	0.0261173	0.0665991	0.0261173	1
0.664227	0.341578	0.729063	0.341578	1
0.999428	0.998014	0.999802	0.998014	1
0.912563	0.831077	0.994718	0.831077	1
0.670727	0.833493	0.991808	0.833493	1
0.234117	0.116926	0.448952	0.116926	1
0.999208	0.997595	0.999472	0.997595	1
0.928734	0.735564	0.990325	0.735564	1
0.990905	0.972828	0.999816	0.972828	1
0.995124	0.969067	0.999583	0.969067	1
0.999541	0.997582	0.999901	0.997582	1
0.963492	0.979468	0.98828	0.979468	1
0.166571	0.165034	0.00231205	0.165034	1
0.999248	0.998	0.999775	0.998	1
0.04232	0.129514	0.326061	0.129514	1
0.682818	0.214922	0.992457	0.214922	1
0.0827171	0.13793	0.685207	0.13793	1
0.989512	0.976373	0.9995	0.976373	1
0.998029	0.992087	0.999346	0.992087	1
0.998012	0.990882	0.999274	0.990882	1
0.98155	0.976391	0.999527	0.976391	1
0.993399	0.983172	0.999118	0.983172	1
0.986107	0.950624	0.99892	0.950624	1
0.322049	0.371549	0.379713	0.371549	1
0.821254	0.92616	0.988634	0.92616	1
0.078661	0.604589	0.00171217	0.604589	1
0.353613	0.283003	0.0103547	0.283003	1
0.998094	0.995035	0.999924	0.995035	1
0.564061	0.518091	0.932982	0.518091	1
0.876666	0.797362	0.994208	0.797362	1
0.996073	0.996834	0.999898	0.996834	1
0.145985	0.214621	0.237062	0.214621	1
0.969441	0.986117	0.997221	0.986117	1
0.989238	0.957118	0.99855	0.957118	1
0.350828	0.343563	0.958746	0.343563	1
0.835153	0.937786	0.995473	0.937786	1
0.854565	0.948986	0.978963	0.948986	1
0.877552	0.94628	0.980349	0.94628	1
0.819743	0.955432	0.992083	0.955432	1
0.829379	0.959235	0.995433	0.959235	1
0.877793	0.961508	0.995028	0.961508	1
0.746151	0.942183	0.993998	0.942183	1
0.835152	0.939701	0.986363	0.939701	1
0.919808	0.870255	0.99949	0.870255	1
0.997468	0.987354	0.998546	0.987354	1
0.977465	0.982106	0.99658	0.982106	1
0.94076	0.84189	0.994868	0.84189	1
0.892474	0.501782	0.990766	0.501782	1
0.99942	0.996842	0.999737	0.996842	1
0.993197	0.969609	0.999599	0.969609	1
0.998896	0.996077	0.999978	0.996077	1
0.999089	0.995746	0.999944	0.995746	1
0.996664	0.9866	0.999097	0.9866	1
0.0786597	0.19514	0.553196	0.19514	1
0.994979	0.969008	0.999525	0.969008	1
0.975485	0.963194	0.996233	0.963194	1
0.999242	0.989061	0.999957	0.989061	1
0.963085	0.948912	0.977333	0.948912	1
0.99693	0.986036	0.998853	0.986036	1
0.993568	0.978957	0.999818	0.978957	1
0.993568	0.982715	0.999818	0.982715	1
0.963834	0.917287	0.992649	0.917287	1
0.262672	0.227117	0.0640693	0.227117	1
0.900432	0.89407	0.993769	0.89407	1
0.998256	0.982646	0.99996	0.982646	1
0.908559	0.935888	0.9732	0.935888	1
0.741659	0.826553	0.687248	0.826553	1
0.602737	0.588571	0.661095	0.588571	1
0.132123	0.456464	0.4877	0.456464	1
0.132123	0.623669	0.4877	0.623669	1
0.996474	0.990884	0.999968	0.990884	1
0.974634	0.948009	0.995882	0.948009	1
0.991328	0.972558	0.997808	0.972558	1
0.976332	0.922155	0.995263	0.922155	1
0.965199	0.939006	0.984627	0.939006	1
0.997014	0.979492	0.998588	0.979492	1
0.959782	0.948912	0.986997	0.948912	1
0.996645	0.981427	0.99876	0.981427	1
0.541668	0.614955	0.998365	0.614955	1
0.517532	0.704087	0.838433	0.704087	1
0.973666	0.976248	0.999748	0.976248	1
0.994998	0.985667	0.999932	0.985667	1
0.0518221	0.32511	0.389538	0.32511	1
0.937717	0.713784	0.999741	0.713784	1
0.203218	0.66624	0.413194	0.66624	1
0.993877	0.976702	0.999744	0.976702	1
0.999768	0.98609	0.999832	0.98609	1
0.99948	0.997645	0.999877	0.997645	1
0.999382	0.997537	0.999885	0.997537	1
0.508094	0.204692	0.972998	0.204692	1
0.999218	0.9969	0.999928	0.9969	1
0.996569	0.980589	0.999505	0.980589	1
0.996131	0.989637	0.998921	0.989637	1
0.997649	0.985332	0.999623	0.985332	1
0.997065	0.981054	0.999739	0.981054	1
0.998578	0.983587	0.999846	0.983587	1
0.998252	0.993587	0.999578	0.993587	1
0.998234	0.992811	0.999778	0.992811	1
0.9985	0.991978	0.999394	0.991978	1
0.502765	0.682976	0.964657	0.682976	1
0.642552	0.635224	0.960307	0.635224	1
0.716594	0.718478	0.948672	0.718478	1
0.502972	0.705461	0.875333	0.705461	1
0.511661	0.61178	0.728539	0.61178	1
0.345879	0.469146	0.985959	0.469146	1
0.345879	0.469146	0.985959	0.469146	1
0.511661	0.61178	0.728539	0.61178	1
0.999296	0.995091	0.99998	0.995091	1
0.587739	0.791409	0.996388	0.791409	1
0.583939	0.891154	0.940487	0.891154	1
0.845724	0.809883	0.988711	0.809883	1
0.999214	0.997946	0.999872	0.997946	1
0.962691	0.948492	0.994892	0.948492	1
0.98653	0.940547	0.999852	0.940547	1
0.292942	0.447716	0.626337	0.447716	1
0.976893	0.955254	0.998383	0.955254	1
0.984244	0.872269	0.99951	0.872269	1
0.107035	0.0957964	0.0748064	0.0957964	1
0.216607	0.254293	0.339214	0.254293	1
0.0999338	0.124757	0.0100783	0.124757	1
0.078015	0.319741	0.00298733	0.319741	1
0.881282	0.699284	0.709449	0.699284	1
0.99337	0.992939	0.996055	0.992939	1
0.0488493	0.0809716	0.0010197	0.0809716	1
0.0487128	0.0404522	0.00320679	0.0404522	1
0.00296179	0.0188746	0.000710562	0.0188746	1
0.929891	0.974107	0.997846	0.974107	1
0.00247259	0.0220547	0.000507477	0.0220547	1
0.9338	0.973312	0.997777	0.973312	1
0.0026008	0.0272826	0.000888541	0.0272826	1
0.94096	0.968983	0.996514	0.968983	1
0.92272	0.908374	0.998203	0.908374	1
0.768122	0.733536	0.304896	0.733536	1
0.921072	0.604736	0.64876	0.604736	1
0.798807	0.468497	0.545665	0.468497	1
0.932398	0.788996	0.999086	0.788996	1
0.9858	0.925406	0.999251	0.925406	1
0.979082	0.9493	0.998951	0.9493	1
0.979082	0.9493	0.998951	0.9493	1
0.979082	0.940595	0.999101	0.940595	1
0.96473	0.88401	0.997979	0.88401	1
0.946261	0.861477	0.998261	0.861477	1
0.896551	0.776429	0.938708	0.776429	1
0.990867	0.957274	0.999812	0.957274	1
0.00643212	0.0920739	0.000170444	0.0920739	1
0.00203549	0.235259	0.000853161	0.235259	1
0.00222724	0.0158862	7.68197e-05	0.0158862	1
0.866299	0.828531	0.996851	0.828531	1
0.980694	0.816856	0.992877	0.816856	1
0.988098	0.939424	0.993708	0.939424	1
0.997128	0.934552	0.997719	0.934552	1
0.987672	0.942487	0.991881	0.942487	1
0.998109	0.934486	0.997997	0.934486	1
0.802607	0.865379	0.975343	0.865379	1
0.98818	0.955743	0.999851	0.955743	1
0.999157	0.997115	0.999827	0.997115	1
0.0194648	0.0772673	0.000271194	0.0772673	1
0.00606701	0.0732692	0.00866149	0.0732692	1
0.00137974	0.00921475	6.4891e-05	0.00921475	1
0.00702589	0.0683663	0.000343407	0.0683663	1
0.00346765	0.0698502	0.00650513	0.0698502	1
0.000576002	0.00630444	0.000186511	0.00630444	1
0.00155502	0.0574005	0.000299119	0.0574005	1
0.00186349	0.0720145	0.0101385	0.0720145	1
7.96903e-05	0.00807495	5.72316e-05	0.00807495	1
0.0102205	0.104275	0.000636629	0.104275	1
0.00726796	0.107856	0.006469	0.107856	1
0.000426927	0.00854137	7.36147e-05	0.00854137	1
0.0867179	0.0543089	0.000284144	0.0543089	1
0.943043	0.908821	0.99968	0.908821	1
0.996795	0.963797	0.99989	0.963797	1
0.798061	0.866935	0.988648	0.866935	1
0.998353	0.99157	0.999941	0.99157	1
0.957568	0.949396	0.999905	0.949396	1
0.986551	0.964129	0.998806	0.964129	1
0.960854	0.961515	0.999899	0.961515	1
0.97957	0.967046	0.998456	0.967046	1
0.0956373	0.13205	0.434056	0.13205	1
0.796202	0.742986	0.996072	0.742986	1
0.995694	0.975171	0.999941	0.975171	1
0.991727	0.978852	0.999362	0.978852	1
0.915679	0.857614	0.978883	0.857614	1
0.95158	0.840917	0.999342	0.840917	1
0.0255257	0.17027	0.00507567	0.17027	1
0.362551	0.150961	0.512374	0.150961	1
0.498174	0.254138	0.0980034	0.254138	1
0.00591268	0.0196473	0.000128537	0.0196473	0
0.0208022	0.038759	0.00137191	0.038759	0
0.0208022	0.038759	0.00137191	0.038759	0
0.00714055	0.0474878	0.000534437	0.0474878	0
0.659821	0.714559	0.128697	0.714559	0
0.269952	0.119484	0.00287183	0.119484	0
0.613016	0.248738	0.538237	0.248738	0
0.0168754	0.0567152	0.000436413	0.0567152	0
0.0451199	0.126733	0.000508846	0.126733	0
0.0289377	0.154555	0.9303	0.154555	0
0.0116769	0.0302325	0.000159452	0.0302325	0
0.0343829	0.0109218	0.00929565	0.0109218	0
0.00733454	0.0575782	0.000663646	0.0575782	0
0.00148532	0.0605547	0.00553143	0.0605547	0
0.00376538	0.0172515	0.0150728	0.0172515	0
0.00631428	0.0290274	0.00121863	0.0290274	0
0.105921	0.0478287	0.00274331	0.0478287	0
0.0548045	0.197583	0.0135377	0.197583	0
0.0428237	0.108429	0.00784688	0.108429	0
0.181615	0.279973	0.436786	0.279973	0
0.111176	0.123839	0.0497114	0.123839	0
0.0126176	0.0442483	0.00283563	0.0442483	0
0.000194732	0.00280578	0.000254056	0.00280578	0
0.000511464	0.00959191	5.57325e-05	0.00959191	0
0.021423	0.465423	0.00350291	0.465423	0
0.000194732	0.00280578	0.000254056	0.00280578	0
0.0046946	0.120947	0.000210039	0.120947	0
0.00458157	0.0627977	0.00055154	0.0627977	0
0.000320138	0.0732895	5.51359e-05	0.0732895	0
0.0326304	0.00789984	0.000849785	0.00789984	0
0.00229964	0.0102795	3.37533e-05	0.0102795	0
0.0270592	0.0156705	0.000152953	0.0156705	0
0.0407212	0.0100845	0.000637475	0.0100845	0
0.0828224	0.00450321	0.00284398	0.00450321	0
0.0351672	0.0770426	0.00118652	0.0770426	0
0.0471149	0.0291137	0.00145145	0.0291137	0
0.11987	0.467971	0.361907	0.467971	0
0.0780034	0.207842	0.103953	0.207842	0
0.0113707	0.0682542	0.00103205	0.0682542	0
0.0174249	0.0146871	0.00267733	0.0146871	0
0.122333	0.00930069	0.00147986	0.00930069	0
0.00545511	0.00545411	0.000869881	0.00545411	0
0.00614449	0.00834958	0.00059635	0.00834958	0
0.00181108	0.0016152	3.15933e-05	0.0016152	0
0.0118665	0.0140097	0.00155058	0.0140097	0
0.0111388	0.0085271	0.00166206	0.0085271	0
0.0120575	0.0176871	0.00140364	0.0176871	0
0.00496479	0.00725098	0.00107769	0.00725098	0
0.11513	0.0085305	0.00211391	0.0085305	0
0.0162152	0.0123085	0.00256436	0.0123085	0
0.00559088	0.00897804	0.000601707	0.00897804	0
0.00222244	0.00200765	5.87307e-05	0.00200765	0
0.0250117	0.0179681	0.00218682	0.0179681	0
0.00228483	0.0197737	0.000869451	0.0197737	0
0.00745371	0.00143859	0.000130197	0.00143859	0
0.030601	0.0161427	0.00779444	0.0161427	0
0.0107044	0.0143412	0.000647994	0.0143412	0
0.00561877	0.00141376	0.000128942	0.00141376	0
0.00807574	0.0140691	0.000505017	0.0140691	0
0.030601	0.0154637	0.00591012	0.0154637	0
8.42097e-05	0.0154295	5.12843e-06	0.0154295	0
0.04954	0.0194642	0.000925608	0.0194642	0
0.500941	0.453971	0.0234975	0.453971	0
0.336156	0.184287	0.00200094	0.184287	0
0.00214636	0.0414277	0.00032737	0.0414277	0
0.0345019	0.253719	0.418395	0.253719	0
0.00660939	0.0153333	0.00107259	0.0153333	0
0.00214636	0.0414277	0.00032737	0.0414277	0
0.0100922	0.042177	0.0102622	0.042177	0
0.00660939	0.0153333	0.00107259	0.0153333	0
0.00725222	0.118046	0.0009828	0.118046	0
0.0714847	0.176595	0.569064	0.176595	0
0.0714847	0.046023	0.569064	0.046023	0
0.0714847	0.256783	0.569064	0.256783	0
0.085308	0.0728451	0.196276	0.0728451	0
0.085308	0.0164484	0.196276	0.0164484	0
0.085308	0.0889208	0.196276	0.0889208	0
0.0422352	0.0138047	0.277255	0.0138047	0
0.04619	0.0168777	0.284428	0.0168777	0
0.04619	0.110468	0.284428	0.110468	0
0.04619	0.114686	0.284428	0.114686	0
0.0615471	0.0446195	0.0161292	0.0446195	0
0.0940982	0.058714	0.0157027	0.058714	0
0.083714	0.29261	0.000894983	0.29261	0
0.0616794	0.0901753	0.200745	0.0901753	0
0.0616794	0.0128053	0.200745	0.0128053	0
0.0616794	0.0989057	0.200745	0.0989057	0
0.0364781	0.0557008	0.00979513	0.0557008	0
0.0497212	0.0124982	0.186248	0.0124982	0
0.00775626	0.063931	0.0364261	0.063931	0
0.0360705	0.0694264	0.000428048	0.0694264	0
0.547241	0.230985	0.415888	0.230985	0
0.250377	0.495791	0.739182	0.495791	0
0.601933	0.480869	0.973046	0.480869	0
0.250377	0.495791	0.739182	0.495791	0
0.547241	0.230985	0.415888	0.230985	0
0.649504	0.216241	0.923831	0.216241	0
0.457844	0.161552	0.54933	0.161552	0
0.473163	0.203409	0.857783	0.203409	0
0.0665101	0.0525635	0.0019099	0.0525635	0
0.393784	0.069032	0.911125	0.069032	0
0.0611114	0.364706	0.234095	0.364706	0
0.000359397	0.00662968	0.00030805	0.00662968	0
0.182576	0.0849486	0.0106285	0.0849486	0
0.0336184	0.186668	0.000457767	0.186668	0
0.0007057	0.00365902	3.35033e-05	0.00365902	0
0.00316535	0.0292201	0.00260225	0.0292201	0
0.0301027	0.0228748	0.00534171	0.0228748	0
0.00410475	0.106637	0.00771877	0.106637	0
0.203632	0.221039	0.0190628	0.221039	0
0.0221359	0.266744	0.00231012	0.266744	0
0.146712	0.182245	0.0770973	0.182245	0
0.0396083	0.183889	0.011349	0.183889	0
0.266596	0.406549	0.309133	0.406549	0
0.0696994	0.0835546	0.00505611	0.0835546	0
0.104705	0.0612338	0.0310191	0.0612338	0
0.00315744	0.0163166	0.000258393	0.0163166	0
0.00303956	0.0730665	0.00145615	0.0730665	0
0.0196587	0.00892398	0.00146583	0.00892398	0
0.00919277	0.0261568	0.000349203	0.0261568	0
0.00998564	0.037456	4.52927e-05	0.037456	0
0.0323037	0.0474422	0.00057886	0.0474422	0
0.0106003	0.181674	0.000260591	0.181674	0
0.00220632	0.0145141	0.000437634	0.0145141	0
0.0310237	0.0307344	0.00197555	0.0307344	0
0.00374058	0.0447512	0.119716	0.0447512	0
0.00849358	0.0801802	0.000395146	0.0801802	0
0.00209322	0.0107874	0.000129646	0.0107874	0
0.0278124	0.0731909	0.000457715	0.0731909	0
0.00346485	0.0140729	0.000112412	0.0140729	0
0.0314004	0.0351756	0.000173315	0.0351756	0
3.59252e-05	0.051726	5.25917e-05	0.051726	0
0.191236	0.371687	0.00167739	0.371687	0
0.000741854	0.0661315	4.79665e-05	0.0661315	0
0.00330136	0.268009	0.000918695	0.268009	0
0.897342	0.818503	0.967976	0.818503	0
0.0129353	0.255681	0.637357	0.255681	0
0.0384782	0.0763059	0.0206724	0.0763059	0
0.204381	0.0920583	0.00709075	0.0920583	0
0.690132	0.272573	0.430988	0.272573	0
0.318179	0.126631	0.141538	0.126631	0
0.491248	0.259627	0.0438791	0.259627	0
0.149714	0.273997	0.0999588	0.273997	0
0.0818304	0.0561005	0.0103499	0.0561005	0
0.1105	0.0753876	0.0195738	0.0753876	0
0.535243	0.133403	0.422788	0.133403	0
0.680002	0.299702	0.451715	0.299702	0
0.428023	0.277541	0.0442688	0.277541	0
0.0840822	0.0930725	0.00954773	0.0930725	0
0.0818304	0.0626752	0.01033	0.0626752	0
0.145122	0.128606	0.0361482	0.128606	0
0.212557	0.10971	0.132971	0.10971	0
0.106901	0.0769753	0.00203948	0.0769753	0
0.226109	0.167974	0.0032786	0.167974	0
0.492534	0.135819	0.374122	0.135819	0
0.461328	0.249423	0.0304683	0.249423	0
0.101338	0.0824053	0.010297	0.0824053	0
0.133553	0.099043	0.0881246	0.099043	0
0.0801011	0.0467624	0.538051	0.0467624	0
0.00401648	0.00621373	0.00285544	0.00621373	0
0.0337777	0.0462629	0.345514	0.0462629	0
0.0123448	0.0121959	0.0215555	0.0121959	0
0.0515792	0.0436991	0.00595059	0.0436991	0
0.00565604	0.0143724	0.001686	0.0143724	0
0.0917504	0.0349192	0.0315896	0.0349192	0
0.0605303	0.024456	0.0876623	0.024456	0
0.0130942	0.0159701	0.00262975	0.0159701	0
0.0439454	0.0711399	0.0045035	0.0711399	0
0.0111975	0.049129	0.000141072	0.049129	0
0.103236	0.0795355	3.65655e-05	0.0795355	0
0.0494427	0.0138344	0.000338101	0.0138344	0
0.254474	0.0349338	0.00480779	0.0349338	0
0.0544636	0.0609141	0.031082	0.0609141	0
0.0521496	0.0412643	4.68198e-05	0.0412643	0
0.322994	0.341085	0.00215528	0.341085	0
0.0970034	0.0864384	0.000916955	0.0864384	0
0.0354839	0.152385	0.000444397	0.152385	0
0.00621212	0.0676751	4.68995e-05	0.0676751	0
0.0897326	0.0668169	0.000291175	0.0668169	0
0.00413785	0.0143824	9.13862e-05	0.0143824	0
0.00821407	0.039883	0.145318	0.039883	0
0.0756503	0.0759228	0.000313261	0.0759228	0
0.014803	0.0779205	0.000465368	0.0779205	0
0.0100029	0.0620041	4.09653e-05	0.0620041	0
0.0268725	0.0269168	0.000627521	0.0269168	0
0.0192936	0.0570121	0.000603312	0.0570121	0
0.0618091	0.127245	0.000767923	0.127245	0
0.00487602	0.0900501	0.13137	0.0900501	0
0.0135013	0.0222619	0.0981378	0.0222619	0
0.0572544	0.103283	0.251981	0.103283	0
0.0460152	0.0302592	0.170597	0.0302592	0
0.0662168	0.130961	0.29821	0.130961	0
0.00219306	0.0226807	7.64603e-05	0.0226807	0
0.00434221	0.0324137	0.000126963	0.0324137	0
0.00981917	0.0508135	0.000433686	0.0508135	0
0.003383	0.0139939	0.000143758	0.0139939	0
0.00981917	0.0508135	0.000433686	0.0508135	0
0.0053551	0.0787174	0.000117058	0.0787174	0
0.295768	0.756585	0.000979	0.756585	0
0.0397586	0.0567696	0.00010435	0.0567696	0
0.310441	0.0669986	6.49996e-05	0.0669986	0
0.0412835	0.0931113	0.0466378	0.0931113	0
0.00112174	0.0120599	0.000210984	0.0120599	0
0.00526396	0.0838141	8.57096e-05	0.0838141	0
0.00297459	0.0116956	0.000352982	0.0116956	0
0.00370287	0.0521204	0.101393	0.0521204	0
0.00267423	0.0118966	0.000146132	0.0118966	0
0.0199215	0.0720509	0.000303618	0.0720509	0
0.00308915	0.0648828	0.0640423	0.0648828	0
0.0024322	0.00991439	0.000251031	0.00991439	0
0.0266264	0.0827098	0.000499994	0.0827098	0
0.01287	0.0972071	0.000206963	0.0972071	0
0.0383055	0.0981858	0.000511438	0.0981858	0
0.00780092	0.011501	0.000298093	0.011501	0
0.0834373	0.141468	0.00212246	0.141468	0
0.0230144	0.0831494	0.000777016	0.0831494	0
0.135964	0.22534	0.823358	0.22534	0
0.121916	0.265271	0.63832	0.265271	0
0.0412754	0.213087	0.0162417	0.213087	0
0.0613872	0.122323	0.206071	0.122323	0
0.0121369	0.0225177	0.00141801	0.0225177	0
0.0204405	0.0476116	0.000950532	0.0476116	0
0.014658	0.0145197	0.00124564	0.0145197	0
0.00224836	0.0452867	0.165609	0.0452867	0
0.0171538	0.0421191	0.000958036	0.0421191	0
0.0553286	0.0379133	0.00267439	0.0379133	0
0.0207086	0.104937	0.000819433	0.104937	0
0.0302097	0.0297878	0.000860503	0.0297878	0
0.0168014	0.074813	0.000505869	0.074813	0
0.00409237	0.0672766	0.0799063	0.0672766	0
0.000857712	0.0162982	3.9305e-05	0.0162982	0
0.000116104	0.00988311	8.12772e-06	0.00988311	0
9.71714e-05	0.00206623	7.23507e-06	0.00206623	0
0.000719532	0.0164909	0.000111025	0.0164909	0
0.0297402	0.0504191	0.000377971	0.0504191	0
0.00491219	0.112575	7.53621e-05	0.112575	0
0.00462394	0.037655	3.51158e-05	0.037655	0
0.0112363	0.152623	0.00216844	0.152623	0
0.596726	0.620475	0.878787	0.620475	0
0.0549817	0.182294	0.0226906	0.182294	0
0.190886	0.242479	0.009175	0.242479	0
0.0348653	0.0986832	0.000751355	0.0986832	0
0.0163858	0.00658255	8.34767e-06	0.00658255	0
0.100871	0.173278	0.000474778	0.173278	0
0.169271	0.232087	0.0193931	0.232087	0
0.0163858	0.00658255	8.34767e-06	0.00658255	0
0.109248	0.265712	0.078535	0.265712	0
0.169271	0.232087	0.0193931	0.232087	0
0.0163858	0.00658255	8.34767e-06	0.00658255	0
0.169271	0.232087	0.0193931	0.232087	0
0.109248	0.265712	0.078535	0.265712	0
0.0163858	0.00658255	8.34767e-06	0.00658255	0
0.169271	0.232087	0.0193931	0.232087	0
0.0348653	0.0986832	0.000751355	0.0986832	0
0.0163858	0.00658255	8.34767e-06	0.00658255	0
0.109248	0.265712	0.078535	0.265712	0
0.0163858	0.00658255	8.34767e-06	0.00658255	0
0.169271	0.232087	0.0193931	0.232087	0
0.0204675	0.0833788	0.000649569	0.0833788	0
0.0906583	0.0875487	0.0235578	0.0875487	0
0.0167766	0.0488945	0.000456352	0.0488945	0
0.253007	0.281189	0.826246	0.281189	0
0.0261877	0.0676972	0.000497252	0.0676972	0
0.356292	0.650023	0.580009	0.650023	0
0.0712869	0.173755	0.118127	0.173755	0
0.356292	0.650023	0.580009	0.650023	0
0.00232142	0.00340615	0.000103861	0.00340615	0
0.00249084	0.0140446	2.26158e-06	0.0140446	0
0.00808226	0.0129636	0.00357466	0.0129636	0
3.54596e-05	0.00353462	6.45207e-07	0.00353462	0
0.0220274	0.0475179	0.00012383	0.0475179	0
0.0315325	0.0670314	0.0294354	0.0670314	0
0.00132715	0.00349609	0.000201029	0.00349609	0
0.00535849	0.0335704	0.00130949	0.0335704	0
0.00816274	0.0111037	0.0116133	0.0111037	0
0.378451	0.0926117	0.249502	0.0926117	0
0.00018034	0.0120285	6.51681e-06	0.0120285	0
0.0408037	0.0138531	0.00601919	0.0138531	0
0.0337948	0.0113011	4.78337e-05	0.0113011	0
0.15817	0.1243	0.224733	0.1243	0
0.0585546	0.0253715	0.000241131	0.0253715	0
0.0226301	0.0591113	0.0016047	0.0591113	0
0.0171976	0.0268007	0.000262562	0.0268007	0
0.39802	0.440041	0.00112545	0.440041	0
0.00558704	0.0186498	4.2726e-05	0.0186498	0
0.189667	0.439304	0.0540273	0.439304	0
0.871055	0.747916	0.974463	0.747916	0
0.00790231	0.0651582	0.000328419	0.0651582	0
0.464721	0.209561	0.0153144	0.209561	0
0.0325129	0.180513	0.00229559	0.180513	0
0.0169123	0.121378	0.00318619	0.121378	0
0.0411252	0.0114439	0.000252495	0.0114439	0
0.019434	0.0717408	0.00268656	0.0717408	0
0.116631	0.174386	0.00269039	0.174386	0
0.019434	0.0717408	0.00268656	0.0717408	0
0.0133339	0.134163	0.00053682	0.134163	0
0.07789	0.187491	8.21463e-05	0.187491	0
0.136138	0.735506	0.000800679	0.735506	0
0.063764	0.0528279	0.0990002	0.0528279	0
0.0530588	0.0213792	0.0588382	0.0213792	0
0.0352616	0.0263142	0.00204024	0.0263142	0
0.063764	0.0528279	0.0990002	0.0528279	0
0.218002	0.152631	0.161529	0.152631	0
0.000720287	0.0079209	9.4277e-05	0.0079209	0
0.00133511	0.0246487	0.000110684	0.0246487	0
0.000418849	0.0272909	1.5285e-05	0.0272909	0
0.0835324	0.141934	0.00031124	0.141934	0
0.0274172	0.478426	0.0251934	0.478426	0
0.014511	0.0124662	0.000564468	0.0124662	0
0.0138427	0.0223421	0.000769857	0.0223421	0
0.00397128	0.0283851	0.00467658	0.0283851	0
0.00511728	0.0157674	0.00170737	0.0157674	0
0.00270166	0.00934523	0.000420272	0.00934523	0
0.00270166	0.0141332	0.000420272	0.0141332	0
0.0143868	0.0882665	0.209288	0.0882665	0
0.0796099	0.0906677	0.245147	0.0906677	0
0.0364525	0.196563	0.23463	0.196563	0
0.0174126	0.0182044	0.0815121	0.0182044	0
0.00349116	0.0405375	0.00577359	0.0405375	0
0.0469772	0.188054	0.000886532	0.188054	0
0.0783443	0.0928083	0.00823216	0.0928083	0
0.0880099	0.100075	0.00136015	0.100075	0
0.0162863	0.0961425	0.000324886	0.0961425	0
0.00677731	0.185081	0.001229	0.185081	0
0.00677731	0.173646	0.001229	0.173646	0
0.81603	0.427884	0.201449	0.427884	0
0.621564	0.364447	0.0615366	0.364447	0
0.0352913	0.158693	0.0297043	0.158693	0
0.464183	0.587804	0.902186	0.587804	0
0.885191	0.857521	0.619352	0.857521	0
0.616878	0.630919	0.780395	0.630919	0
0.25639	0.760192	0.28281	0.760192	0
0.40584	0.115983	0.736389	0.115983	0
0.688763	0.529639	0.964246	0.529639	0
0.32262	0.531146	0.971142	0.531146	0
0.00178684	0.0329891	0.000159051	0.0329891	0
0.343382	0.0817948	0.311124	0.0817948	0
0.708265	0.153782	0.489236	0.153782	0
0.708265	0.636278	0.489236	0.636278	0
0.00178684	0.0329891	0.000159051	0.0329891	0
0.746252	0.671454	0.887089	0.671454	0
0.00178684	0.0329891	0.000159051	0.0329891	0
8.68506e-05	0.0276193	0.000271105	0.0276193	0
0.000167636	0.00727633	1.53587e-05	0.00727633	0
1.62235e-05	0.0110936	5.8045e-05	0.0110936	0
0.00178684	0.0329891	0.000159051	0.0329891	0
0.503738	0.380767	0.11371	0.380767	0
0.215978	0.0628115	0.108113	0.0628115	0
0.0590947	0.561211	0.0500893	0.561211	0
0.0482843	0.180849	0.00127967	0.180849	0
0.0518685	0.211531	0.0372831	0.211531	0
0.0830736	0.26403	0.0638405	0.26403	0
0.0267112	0.211021	0.0131887	0.211021	0
0.0257753	0.203976	0.00128937	0.203976	0
0.0590947	0.561211	0.0500893	0.561211	0
0.0482843	0.180849	0.00127967	0.180849	0
0.118539	0.204937	0.0729442	0.204937	0
0.0166664	0.0319107	0.712971	0.0319107	0
0.0166664	0.143657	0.712971	0.143657	0
0.122643	0.0131791	0.120251	0.0131791	0
0.034154	0.0213114	0.037557	0.0213114	0
0.27129	0.215921	0.322434	0.215921	0
[truncated: 4,283 more rows]

## Sheet: Figure2b
y_pred	y_true	wrong_prediction
0.98811	1	FALSE
0.985275	1	FALSE
0.684703	1	FALSE
0.438157	1	TRUE
0.891036	1	FALSE
0.0778988	1	TRUE
0.233219	1	TRUE
0.0559319	1	TRUE
0.989113	1	FALSE
0.994351	1	FALSE
0.951704	1	FALSE
0.953249	1	FALSE
0.965432	1	FALSE
0.918249	1	FALSE
0.978656	1	FALSE
0.96173	1	FALSE
0.970629	1	FALSE
0.978945	1	FALSE
0.981338	1	FALSE
0.967865	1	FALSE
0.970454	1	FALSE
0.987127	1	FALSE
0.956699	1	FALSE
0.832771	1	FALSE
0.886705	1	FALSE
0.445446	1	TRUE
0.520129	1	FALSE
0.362342	1	TRUE
0.565253	1	FALSE
0.39292	1	TRUE
0.359139	1	TRUE
0.509831	1	FALSE
0.950979	1	FALSE
0.404438	1	TRUE
0.311626	1	TRUE
0.916157	1	FALSE
0.826566	1	FALSE
0.850534	1	FALSE
0.923413	1	FALSE
0.988336	1	FALSE
0.871061	1	FALSE
0.871061	1	FALSE
0.753776	1	FALSE
0.894503	1	FALSE
0.968689	1	FALSE
0.0162264	1	TRUE
0.967764	1	FALSE
0.963934	1	FALSE
0.946815	1	FALSE
0.959504	1	FALSE
0.990835	1	FALSE
0.84152	1	FALSE
0.905307	1	FALSE
0.22597	1	TRUE
0.599562	1	FALSE
0.202653	1	TRUE
0.638792	1	FALSE
0.220644	1	TRUE
0.577576	1	FALSE
0.97263	1	FALSE
0.969316	1	FALSE
0.966481	1	FALSE
0.953322	1	FALSE
0.94369	1	FALSE
0.820323	1	FALSE
0.928017	1	FALSE
0.931265	1	FALSE
0.976295	1	FALSE
0.978829	1	FALSE
0.826506	1	FALSE
0.985118	1	FALSE
0.980039	1	FALSE
0.937737	1	FALSE
0.897775	1	FALSE
0.983555	1	FALSE
0.946719	1	FALSE
0.961853	1	FALSE
0.934054	1	FALSE
0.956602	1	FALSE
0.239621	1	TRUE
0.938376	1	FALSE
0.942021	1	FALSE
0.939975	1	FALSE
0.965015	1	FALSE
0.94682	1	FALSE
0.996796	1	FALSE
0.948843	1	FALSE
0.685587	1	FALSE
0.871332	1	FALSE
0.893509	1	FALSE
0.897056	1	FALSE
0.413395	1	TRUE
0.914147	1	FALSE
0.908122	1	FALSE
0.726841	1	FALSE
0.629963	1	FALSE
0.851232	1	FALSE
0.837585	1	FALSE
0.909835	1	FALSE
0.977108	1	FALSE
0.980771	1	FALSE
0.976024	1	FALSE
0.938366	1	FALSE
0.34923	1	TRUE
0.909154	1	FALSE
0.977416	1	FALSE
0.91899	1	FALSE
0.858527	1	FALSE
0.932839	1	FALSE
0.590422	1	FALSE
0.446944	1	TRUE
0.997176	1	FALSE
0.698247	1	FALSE
0.990796	1	FALSE
0.992896	1	FALSE
0.0397686	1	TRUE
0.834916	1	FALSE
0.233235	1	TRUE
0.563329	1	FALSE
0.871701	1	FALSE
0.805303	1	FALSE
0.563854	1	FALSE
0.599881	1	FALSE
0.664052	1	FALSE
0.389753	1	TRUE
0.872246	1	FALSE
0.81331	1	FALSE
0.656885	1	FALSE
0.799282	1	FALSE
0.822135	1	FALSE
0.952827	1	FALSE
0.449326	1	TRUE
0.986138	1	FALSE
0.498947	1	TRUE
0.580148	1	FALSE
0.981108	1	FALSE
0.934606	1	FALSE
0.917555	1	FALSE
0.97388	1	FALSE
0.563108	1	FALSE
0.981585	1	FALSE
0.382431	1	TRUE
0.975194	1	FALSE
0.992568	1	FALSE
0.99036	1	FALSE
0.99502	1	FALSE
0.957765	1	FALSE
0.374756	1	TRUE
0.645722	1	FALSE
0.912526	1	FALSE
0.821159	1	FALSE
0.273081	1	TRUE
0.991997	1	FALSE
0.991653	1	FALSE
0.269911	1	TRUE
0.6638	1	FALSE
0.669031	1	FALSE
0.879812	1	FALSE
0.487345	1	TRUE
0.644191	1	FALSE
0.466831	1	TRUE
0.606729	1	FALSE
0.906118	1	FALSE
0.861912	1	FALSE
0.78395	1	FALSE
0.546372	1	FALSE
0.938145	1	FALSE
0.963062	1	FALSE
0.951781	1	FALSE
0.925542	1	FALSE
0.9639	1	FALSE
0.971064	1	FALSE
0.957791	1	FALSE
0.98705	1	FALSE
0.121095	1	TRUE
0.86022	1	FALSE
0.86022	1	FALSE
0.878845	1	FALSE
0.889279	1	FALSE
0.858667	1	FALSE
0.681701	1	FALSE
0.858667	1	FALSE
0.957025	1	FALSE
0.957457	1	FALSE
0.941234	1	FALSE
0.895033	1	FALSE
0.93686	1	FALSE
0.904664	1	FALSE
0.916501	1	FALSE
0.513624	1	FALSE
0.769096	1	FALSE
0.954644	1	FALSE
0.498442	1	TRUE
0.625312	1	FALSE
0.842667	1	FALSE
0.976307	1	FALSE
0.516261	1	FALSE
0.939724	1	FALSE
0.975397	1	FALSE
0.887643	1	FALSE
0.948685	1	FALSE
0.88461	1	FALSE
0.94083	1	FALSE
0.947917	1	FALSE
0.975397	1	FALSE
0.903709	1	FALSE
0.854593	1	FALSE
0.948685	1	FALSE
0.963734	1	FALSE
0.779376	1	FALSE
0.241698	1	TRUE
0.98876	1	FALSE
0.750772	1	FALSE
0.996971	1	FALSE
0.832861	1	FALSE
0.87695	1	FALSE
0.943827	1	FALSE
0.951045	1	FALSE
0.688389	1	FALSE
0.994317	1	FALSE
0.868773	1	FALSE
0.737812	1	FALSE
0.988049	1	FALSE
0.957616	1	FALSE
0.93805	1	FALSE
0.458686	1	TRUE
0.796002	1	FALSE
0.13393	1	TRUE
0.0288381	1	TRUE
0.358024	1	TRUE
0.40054	1	TRUE
0.965297	1	FALSE
0.959225	1	FALSE
0.941043	1	FALSE
0.864593	1	FALSE
0.716957	1	FALSE
0.412596	1	TRUE
0.85098	1	FALSE
0.979219	1	FALSE
0.977722	1	FALSE
0.98417	1	FALSE
0.815611	1	FALSE
0.788102	1	FALSE
0.615016	1	FALSE
0.830493	1	FALSE
0.703224	1	FALSE
0.703224	1	FALSE
0.855786	1	FALSE
0.699831	1	FALSE
0.728247	1	FALSE
0.712532	1	FALSE
0.359036	1	TRUE
0.978446	1	FALSE
0.966643	1	FALSE
0.963694	1	FALSE
0.937198	1	FALSE
0.786513	1	FALSE
0.559979	1	FALSE
0.724582	1	FALSE
0.449254	1	TRUE
0.278102	1	TRUE
0.585153	1	FALSE
0.698488	1	FALSE
0.729603	1	FALSE
0.855664	1	FALSE
0.938522	1	FALSE
0.870982	1	FALSE
0.938522	1	FALSE
0.985629	1	FALSE
0.966678	1	FALSE
0.959254	1	FALSE
0.971302	1	FALSE
0.937129	1	FALSE
0.199271	1	TRUE
0.687412	1	FALSE
0.119082	1	TRUE
0.814472	1	FALSE
0.977224	1	FALSE
0.986399	1	FALSE
0.694962	1	FALSE
0.823429	1	FALSE
0.957862	1	FALSE
0.647903	1	FALSE
0.870681	1	FALSE
0.812342	1	FALSE
0.405375	1	TRUE
0.691954	1	FALSE
0.810471	1	FALSE
0.910163	1	FALSE
0.855262	1	FALSE
0.636124	1	FALSE
0.888297	1	FALSE
0.836758	1	FALSE
0.997326	1	FALSE
0.914899	1	FALSE
0.947857	1	FALSE
0.979971	1	FALSE
0.648292	1	FALSE
0.166497	1	TRUE
0.994144	1	FALSE
0.786903	1	FALSE
0.68352	1	FALSE
0.98642	1	FALSE
0.986412	1	FALSE
0.965841	1	FALSE
0.974391	1	FALSE
0.987227	1	FALSE
0.986438	1	FALSE
0.988424	1	FALSE
0.967012	1	FALSE
0.966183	1	FALSE
0.986334	1	FALSE
0.986131	1	FALSE
0.824928	1	FALSE
0.959998	1	FALSE
0.157344	1	TRUE
0.626605	1	FALSE
0.262738	1	TRUE
0.532027	1	FALSE
0.677966	1	FALSE
0.580431	1	FALSE
0.976281	1	FALSE
0.466231	1	TRUE
0.758227	1	FALSE
0.478379	1	TRUE
0.959047	1	FALSE
0.901413	1	FALSE
0.915923	1	FALSE
0.907862	1	FALSE
0.918157	1	FALSE
0.923719	1	FALSE
0.465156	1	TRUE
0.990978	1	FALSE
0.96248	1	FALSE
0.850167	1	FALSE
0.627828	1	FALSE
0.859343	1	FALSE
0.955667	1	FALSE
0.970735	1	FALSE
0.833177	1	FALSE
0.474096	1	TRUE
0.0257584	1	TRUE
0.971484	1	FALSE
0.980721	1	FALSE
0.0457801	1	TRUE
0.909678	1	FALSE
0.885526	1	FALSE
0.983044	1	FALSE
0.974539	1	FALSE
0.564346	1	FALSE
0.615896	1	FALSE
0.557195	1	FALSE
0.809036	1	FALSE
0.835939	1	FALSE
0.803638	1	FALSE
0.87524	1	FALSE
0.908733	1	FALSE
0.971807	1	FALSE
0.90861	1	FALSE
0.883695	1	FALSE
0.975447	1	FALSE
0.203619	1	TRUE
0.993262	1	FALSE
0.959462	1	FALSE
0.994724	1	FALSE
0.935227	1	FALSE
0.196636	1	TRUE
0.910901	1	FALSE
0.453123	1	TRUE
0.763804	1	FALSE
0.942239	1	FALSE
0.218308	1	TRUE
0.218308	1	TRUE
0.998265	1	FALSE
0.183246	1	TRUE
0.99739	1	FALSE
0.949913	1	FALSE
0.967066	1	FALSE
0.967066	1	FALSE
0.982091	1	FALSE
0.982091	1	FALSE
0.963861	1	FALSE
0.258399	1	TRUE
0.0650404	1	TRUE
0.936203	1	FALSE
0.939071	1	FALSE
0.745882	1	FALSE
0.706339	1	FALSE
0.183485	1	TRUE
0.964393	1	FALSE
0.633201	1	FALSE
0.806148	1	FALSE
0.657233	1	FALSE
0.920342	1	FALSE
0.678163	1	FALSE
0.489639	1	TRUE
0.674692	1	FALSE
0.88871	1	FALSE
0.821671	1	FALSE
0.946167	1	FALSE
0.743049	1	FALSE
0.247423	1	TRUE
0.299906	1	TRUE
0.0813912	1	TRUE
0.654936	1	FALSE
0.611632	1	FALSE
0.3201	1	TRUE
0.627802	1	FALSE
0.465603	1	TRUE
0.203345	1	TRUE
0.584327	1	FALSE
0.401359	1	TRUE
0.588844	1	FALSE
0.302979	1	TRUE
0.676362	1	FALSE
0.588844	1	FALSE
0.155621	1	TRUE
0.577309	1	FALSE
0.342449	1	TRUE
0.530179	1	FALSE
0.707358	1	FALSE
0.530179	1	FALSE
0.209554	1	TRUE
0.919375	1	FALSE
0.129231	1	TRUE
0.994658	1	FALSE
0.554138	1	FALSE
0.340546	1	TRUE
0.438764	1	TRUE
0.589762	1	FALSE
0.438764	1	TRUE
0.238276	1	TRUE
0.910092	1	FALSE
0.724106	1	FALSE
0.400665	1	TRUE
0.956687	1	FALSE
0.980352	1	FALSE
0.971608	1	FALSE
0.926803	1	FALSE
0.99235	1	FALSE
0.992391	1	FALSE
0.992698	1	FALSE
0.594973	1	FALSE
0.45994	1	TRUE
0.979687	1	FALSE
0.988729	1	FALSE
0.332619	1	TRUE
0.995496	1	FALSE
0.995282	1	FALSE
0.996787	1	FALSE
0.996818	1	FALSE
0.663592	1	FALSE
0.719322	1	FALSE
0.53974	1	FALSE
0.595246	1	FALSE
0.585536	1	FALSE
0.267861	1	TRUE
0.517273	1	FALSE
0.981573	1	FALSE
0.651942	1	FALSE
0.91529	1	FALSE
0.956275	1	FALSE
0.962763	1	FALSE
0.89464	1	FALSE
0.921618	1	FALSE
0.279768	1	TRUE
0.706077	1	FALSE
0.307125	1	TRUE
0.710653	1	FALSE
0.706077	1	FALSE
0.215882	1	TRUE
0.141901	1	TRUE
0.34102	1	TRUE
0.736282	1	FALSE
0.361417	1	TRUE
0.361718	1	TRUE
0.78782	1	FALSE
0.34102	1	TRUE
0.736282	1	FALSE
0.263003	1	TRUE
0.78782	1	FALSE
0.141901	1	TRUE
0.768511	1	FALSE
0.886919	1	FALSE
0.885576	1	FALSE
0.875325	1	FALSE
0.898974	1	FALSE
0.327896	1	TRUE
0.0951777	1	TRUE
0.980481	1	FALSE
0.981731	1	FALSE
0.980266	1	FALSE
0.873664	1	FALSE
0.996446	1	FALSE
0.995844	1	FALSE
0.996908	1	FALSE
0.856653	1	FALSE
0.217722	1	TRUE
0.155266	1	TRUE
0.518535	1	FALSE
0.960291	1	FALSE
0.92865	1	FALSE
0.979556	1	FALSE
0.909162	1	FALSE
0.95523	1	FALSE
0.155374	1	TRUE
0.953458	1	FALSE
0.94204	1	FALSE
0.789599	1	FALSE
0.783297	1	FALSE
0.902634	1	FALSE
0.692609	1	FALSE
0.557509	1	FALSE
0.997253	1	FALSE
0.599583	1	FALSE
0.995457	1	FALSE
0.899452	1	FALSE
0.959422	1	FALSE
0.957881	1	FALSE
0.739681	1	FALSE
0.947742	1	FALSE
0.967617	1	FALSE
0.941572	1	FALSE
0.980616	1	FALSE
0.985499	1	FALSE
0.988441	1	FALSE
0.961034	1	FALSE
0.955435	1	FALSE
0.946388	1	FALSE
0.980728	1	FALSE
0.902131	1	FALSE
0.959078	1	FALSE
0.890056	1	FALSE
0.92109	1	FALSE
0.791654	1	FALSE
0.914504	1	FALSE
0.926634	1	FALSE
0.960808	1	FALSE
0.858297	1	FALSE
0.897384	1	FALSE
0.977002	1	FALSE
0.970423	1	FALSE
0.970531	1	FALSE
0.206208	1	TRUE
0.809726	1	FALSE
0.818921	1	FALSE
0.967791	1	FALSE
0.935722	1	FALSE
0.970797	1	FALSE
0.977642	1	FALSE
0.829464	1	FALSE
0.970849	1	FALSE
0.890909	1	FALSE
0.97122	1	FALSE
0.979461	1	FALSE
0.957927	1	FALSE
0.965184	1	FALSE
0.968274	1	FALSE
0.973261	1	FALSE
0.97066	1	FALSE
0.967567	1	FALSE
0.799482	1	FALSE
0.97965	1	FALSE
0.960702	1	FALSE
0.972414	1	FALSE
0.978521	1	FALSE
0.961331	1	FALSE
0.975317	1	FALSE
0.964658	1	FALSE
0.0433508	1	TRUE
0.978369	1	FALSE
0.96141	1	FALSE
0.849803	1	FALSE
0.859163	1	FALSE
0.776592	1	FALSE
0.82855	1	FALSE
0.781127	1	FALSE
0.158842	1	TRUE
0.843265	1	FALSE
0.955464	1	FALSE
0.937347	1	FALSE
0.921219	1	FALSE
0.946994	1	FALSE
0.947429	1	FALSE
0.948281	1	FALSE
0.915644	1	FALSE
0.934652	1	FALSE
0.92169	1	FALSE
0.935836	1	FALSE
0.948609	1	FALSE
0.948315	1	FALSE
0.994009	1	FALSE
0.915678	1	FALSE
0.728477	1	FALSE
0.809535	1	FALSE
0.921842	1	FALSE
0.956024	1	FALSE
0.892706	1	FALSE
0.933188	1	FALSE
0.926701	1	FALSE
0.964085	1	FALSE
0.908317	1	FALSE
0.962067	1	FALSE
0.948994	1	FALSE
0.949101	1	FALSE
0.99691	1	FALSE
0.533662	1	FALSE
0.256287	1	TRUE
0.166318	1	TRUE
0.752297	1	FALSE
0.377091	1	TRUE
0.863187	1	FALSE
0.595368	1	FALSE
0.589519	1	FALSE
0.567419	1	FALSE
0.611715	1	FALSE
0.981423	1	FALSE
0.82064	1	FALSE
0.990262	1	FALSE
0.965473	1	FALSE
0.760504	1	FALSE
0.902978	1	FALSE
0.891874	1	FALSE
0.846424	1	FALSE
0.810784	1	FALSE
0.808325	1	FALSE
0.961772	1	FALSE
0.887203	1	FALSE
0.960547	1	FALSE
0.919905	1	FALSE
0.867355	1	FALSE
0.915858	1	FALSE
0.881012	1	FALSE
0.962133	1	FALSE
0.504295	1	FALSE
0.884778	1	FALSE
0.843084	1	FALSE
0.948178	1	FALSE
0.95654	1	FALSE
0.125836	1	TRUE
0.162528	1	TRUE
0.986933	1	FALSE
0.549814	1	FALSE
0.925127	1	FALSE
0.965548	1	FALSE
0.022294	1	TRUE
0.776251	1	FALSE
0.185892	1	TRUE
0.99219	1	FALSE
0.954113	1	FALSE
0.950684	1	FALSE
0.954378	1	FALSE
0.975063	1	FALSE
0.958092	1	FALSE
0.191101	1	TRUE
0.864518	1	FALSE
0.840355	1	FALSE
0.480589	1	TRUE
0.98641	1	FALSE
0.977373	1	FALSE
0.976413	1	FALSE
0.425282	1	TRUE
0.845128	1	FALSE
0.92012	1	FALSE
0.908942	1	FALSE
0.933497	1	FALSE
0.966152	1	FALSE
0.968601	1	FALSE
0.979751	1	FALSE
0.106278	1	TRUE
0.994962	1	FALSE
0.994876	1	FALSE
0.995161	1	FALSE
0.995164	1	FALSE
0.922478	1	FALSE
0.997308	1	FALSE
0.941672	1	FALSE
0.859074	1	FALSE
0.968076	1	FALSE
0.995909	1	FALSE
0.996814	1	FALSE
0.916602	1	FALSE
0.916038	1	FALSE
0.915573	1	FALSE
0.898204	1	FALSE
0.929183	1	FALSE
0.94221	1	FALSE
0.988405	1	FALSE
0.990711	1	FALSE
0.820822	1	FALSE
0.965117	1	FALSE
0.98235	1	FALSE
0.98875	1	FALSE
0.990076	1	FALSE
0.949194	1	FALSE
0.994986	1	FALSE
0.995841	1	FALSE
0.125811	1	TRUE
0.962064	1	FALSE
0.955677	1	FALSE
0.262999	1	TRUE
0.255875	1	TRUE
0.982487	1	FALSE
0.697656	1	FALSE
0.444567	1	TRUE
0.965789	1	FALSE
0.85149	1	FALSE
0.860109	1	FALSE
0.991106	1	FALSE
0.989899	1	FALSE
0.989899	1	FALSE
0.991699	1	FALSE
0.945569	1	FALSE
0.919947	1	FALSE
0.992127	1	FALSE
0.992049	1	FALSE
0.971225	1	FALSE
0.99245	1	FALSE
0.993446	1	FALSE
0.949887	1	FALSE
0.993898	1	FALSE
0.995718	1	FALSE
0.994373	1	FALSE
0.995394	1	FALSE
0.994917	1	FALSE
0.996182	1	FALSE
0.900689	1	FALSE
0.934149	1	FALSE
0.185232	1	TRUE
0.944667	1	FALSE
0.961345	1	FALSE
0.960854	1	FALSE
0.926801	1	FALSE
0.946682	1	FALSE
0.879909	1	FALSE
0.961878	1	FALSE
0.693858	1	FALSE
0.938517	1	FALSE
0.697044	1	FALSE
0.686187	1	FALSE
0.938517	1	FALSE
0.953519	1	FALSE
0.916367	1	FALSE
0.974581	1	FALSE
0.759987	1	FALSE
0.963307	1	FALSE
0.768846	1	FALSE
0.793072	1	FALSE
0.972642	1	FALSE
0.990983	1	FALSE
0.994437	1	FALSE
0.995419	1	FALSE
0.989907	1	FALSE
0.991449	1	FALSE
0.865389	1	FALSE
0.904297	1	FALSE
0.995995	1	FALSE
0.988304	1	FALSE
0.990643	1	FALSE
0.969179	1	FALSE
0.977663	1	FALSE
0.996679	1	FALSE
0.888284	1	FALSE
0.996668	1	FALSE
0.073611	1	TRUE
0.994147	1	FALSE
0.994353	1	FALSE
0.994125	1	FALSE
0.993903	1	FALSE
0.989232	1	FALSE
0.993199	1	FALSE
0.991097	1	FALSE
0.991023	1	FALSE
0.989967	1	FALSE
0.967771	1	FALSE
0.954877	1	FALSE
0.956756	1	FALSE
0.984082	1	FALSE
0.819225	1	FALSE
0.927303	1	FALSE
0.919395	1	FALSE
0.288509	1	TRUE
0.921545	1	FALSE
0.893556	1	FALSE
0.724596	1	FALSE
0.0440303	1	TRUE
0.176722	1	TRUE
0.878593	1	FALSE
0.912104	1	FALSE
0.860326	1	FALSE
0.916749	1	FALSE
0.846936	1	FALSE
0.4877	1	TRUE
0.972886	1	FALSE
0.970437	1	FALSE
0.68228	1	FALSE
0.48012	1	TRUE
0.189649	1	TRUE
0.99733	1	FALSE
0.152922	1	TRUE
0.994697	1	FALSE
0.989077	1	FALSE
0.94204	1	FALSE
0.994738	1	FALSE
0.997641	1	FALSE
0.06375	1	TRUE
0.888779	1	FALSE
0.955002	1	FALSE
0.968982	1	FALSE
0.895792	1	FALSE
0.547433	1	FALSE
0.355248	1	TRUE
0.583346	1	FALSE
0.566182	1	FALSE
0.996769	1	FALSE
0.759344	1	FALSE
0.593287	1	FALSE
0.598848	1	FALSE
0.352618	1	TRUE
0.586634	1	FALSE
0.320534	1	TRUE
0.563874	1	FALSE
0.335581	1	TRUE
0.563874	1	FALSE
0.335581	1	TRUE
0.562027	1	FALSE
0.296992	1	TRUE
0.565932	1	FALSE
0.315152	1	TRUE
0.603669	1	FALSE
0.272633	1	TRUE
0.597305	1	FALSE
0.300822	1	TRUE
0.607953	1	FALSE
0.281548	1	TRUE
0.619475	1	FALSE
0.291483	1	TRUE
0.372301	1	TRUE
0.602411	1	FALSE
0.300822	1	TRUE
0.618568	1	FALSE
0.280925	1	TRUE
0.613536	1	FALSE
0.280925	1	TRUE
0.573151	1	FALSE
0.290064	1	TRUE
0.618568	1	FALSE
0.280925	1	TRUE
0.614267	1	FALSE
0.281548	1	TRUE
0.996729	1	FALSE
0.865273	1	FALSE
0.865273	1	FALSE
0.80996	1	FALSE
0.824577	1	FALSE
0.593195	1	FALSE
0.628468	1	FALSE
0.991006	1	FALSE
0.990166	1	FALSE
0.994723	1	FALSE
0.975476	1	FALSE
0.96472	1	FALSE
0.942373	1	FALSE
0.891558	1	FALSE
0.590975	1	FALSE
0.340882	1	TRUE
0.98704	1	FALSE
0.985356	1	FALSE
0.995363	1	FALSE
0.99669	1	FALSE
0.993569	1	FALSE
0.995217	1	FALSE
0.723375	1	FALSE
0.99603	1	FALSE
0.715138	1	FALSE
0.960914	1	FALSE
0.973634	1	FALSE
0.992238	1	FALSE
0.991841	1	FALSE
0.893762	1	FALSE
0.199779	1	TRUE
0.985495	1	FALSE
0.99165	1	FALSE
0.373208	1	TRUE
0.923258	1	FALSE
0.929631	1	FALSE
0.148654	1	TRUE
0.564954	1	FALSE
0.46909	1	TRUE
0.959663	1	FALSE
0.981433	1	FALSE
0.983623	1	FALSE
0.980275	1	FALSE
0.933953	1	FALSE
0.995788	1	FALSE
0.833992	1	FALSE
0.14729	1	TRUE
0.6367	1	FALSE
0.971963	1	FALSE
0.7804	1	FALSE
0.63018	1	FALSE
0.735529	1	FALSE
0.765261	1	FALSE
0.63442	1	FALSE
0.519023	1	FALSE
0.744685	1	FALSE
0.583448	1	FALSE
0.675221	1	FALSE
0.752643	1	FALSE
0.619344	1	FALSE
0.65457	1	FALSE
0.980295	1	FALSE
0.927515	1	FALSE
0.937703	1	FALSE
0.927515	1	FALSE
0.962044	1	FALSE
0.984072	1	FALSE
0.983121	1	FALSE
0.981926	1	FALSE
0.942135	1	FALSE
0.949247	1	FALSE
0.496123	1	TRUE
0.958843	1	FALSE
0.921104	1	FALSE
0.977663	1	FALSE
0.970445	1	FALSE
0.138081	1	TRUE
0.938168	1	FALSE
0.982058	1	FALSE
0.980321	1	FALSE
0.300265	1	TRUE
0.300265	1	TRUE
0.172363	1	TRUE
0.688913	1	FALSE
0.591818	1	FALSE
0.404941	1	TRUE
0.863136	1	FALSE
0.987327	1	FALSE
0.153447	1	TRUE
0.149475	1	TRUE
0.828956	1	FALSE
0.935391	1	FALSE
0.947567	1	FALSE
0.9582	1	FALSE
0.942972	1	FALSE
0.961614	1	FALSE
0.934247	1	FALSE
0.956477	1	FALSE
0.89508	1	FALSE
0.272602	1	TRUE
0.967612	1	FALSE
0.968732	1	FALSE
0.90473	1	FALSE
0.937602	1	FALSE
0.59945	1	FALSE
0.138992	1	TRUE
0.901805	1	FALSE
0.926464	1	FALSE
0.645558	1	FALSE
0.927998	1	FALSE
0.932674	1	FALSE
0.954647	1	FALSE
0.952354	1	FALSE
0.862018	1	FALSE
0.431944	1	TRUE
0.870073	1	FALSE
0.936002	1	FALSE
0.994215	1	FALSE
0.996349	1	FALSE
0.904528	1	FALSE
0.946011	1	FALSE
0.935511	1	FALSE
0.993741	1	FALSE
0.579854	1	FALSE
0.986191	1	FALSE
0.98593	1	FALSE
0.4432	1	TRUE
0.450201	1	TRUE
0.981567	1	FALSE
0.963385	1	FALSE
0.988458	1	FALSE
0.64262	1	FALSE
0.591912	1	FALSE
0.990643	1	FALSE
0.996259	1	FALSE
0.996522	1	FALSE
0.995699	1	FALSE
0.996642	1	FALSE
0.997058	1	FALSE
0.964298	1	FALSE
0.828699	1	FALSE
0.875388	1	FALSE
0.998166	1	FALSE
0.791014	1	FALSE
0.637205	1	FALSE
0.990438	1	FALSE
0.994797	1	FALSE
0.773005	1	FALSE
0.63204	1	FALSE
0.996303	1	FALSE
0.997319	1	FALSE
0.998259	1	FALSE
0.995288	1	FALSE
0.236681	1	TRUE
0.147687	1	TRUE
0.12301	1	TRUE
0.0766311	1	TRUE
0.136434	1	TRUE
0.273012	1	TRUE
0.767916	1	FALSE
0.874441	1	FALSE
0.995744	1	FALSE
0.995818	1	FALSE
0.996779	1	FALSE
0.996754	1	FALSE
0.997318	1	FALSE
0.997274	1	FALSE
0.996704	1	FALSE
0.995217	1	FALSE
0.995224	1	FALSE
0.983234	1	FALSE
0.99301	1	FALSE
0.983263	1	FALSE
0.0180741	1	TRUE
0.997348	1	FALSE
0.730006	1	FALSE
0.997451	1	FALSE
0.956211	1	FALSE
0.263032	1	TRUE
0.676241	1	FALSE
0.720036	1	FALSE
0.86541	1	FALSE
0.521845	1	FALSE
0.988517	1	FALSE
0.8978	1	FALSE
0.916847	1	FALSE
0.676006	1	FALSE
0.99639	1	FALSE
0.985818	1	FALSE
0.996592	1	FALSE
0.679432	1	FALSE
0.991231	1	FALSE
0.993111	1	FALSE
0.758046	1	FALSE
0.645698	1	FALSE
0.975141	1	FALSE
0.920806	1	FALSE
0.76263	1	FALSE
0.589874	1	FALSE
0.778986	1	FALSE
0.844023	1	FALSE
0.655716	1	FALSE
0.996034	1	FALSE
0.96339	1	FALSE
0.509502	1	FALSE
0.73951	1	FALSE
0.687271	1	FALSE
0.898008	1	FALSE
0.859232	1	FALSE
0.93499	1	FALSE
0.978114	1	FALSE
0.905544	1	FALSE
0.927707	1	FALSE
0.367488	1	TRUE
0.284879	1	TRUE
0.933177	1	FALSE
0.99515	1	FALSE
0.850769	1	FALSE
0.870272	1	FALSE
0.0741947	1	TRUE
0.981113	1	FALSE
0.979044	1	FALSE
0.992018	1	FALSE
0.966549	1	FALSE
0.66097	1	FALSE
0.0910481	1	TRUE
0.36172	1	TRUE
0.961857	1	FALSE
0.293799	1	TRUE
0.956154	1	FALSE
0.929005	1	FALSE
0.963099	1	FALSE
0.693711	1	FALSE
0.173187	1	TRUE
0.435166	1	TRUE
0.708165	1	FALSE
0.977073	1	FALSE
0.984593	1	FALSE
0.916926	1	FALSE
0.5408	1	FALSE
0.430916	1	TRUE
0.843576	1	FALSE
0.970076	1	FALSE
0.89555	1	FALSE
0.660426	1	FALSE
0.997008	1	FALSE
0.992841	1	FALSE
0.993104	1	FALSE
0.972053	1	FALSE
0.572791	1	FALSE
0.469398	1	TRUE
0.968562	1	FALSE
0.978168	1	FALSE
0.974136	1	FALSE
0.183412	1	TRUE
0.572279	1	FALSE
0.714974	1	FALSE
0.944845	1	FALSE
0.958228	1	FALSE
0.890353	1	FALSE
0.968322	1	FALSE
0.968764	1	FALSE
0.918557	1	FALSE
0.962849	1	FALSE
0.970116	1	FALSE
0.917181	1	FALSE
0.974307	1	FALSE
0.964288	1	FALSE
0.955694	1	FALSE
0.998101	1	FALSE
0.432556	1	TRUE
0.969624	1	FALSE
0.413905	1	TRUE
0.965266	1	FALSE
0.542419	1	FALSE
0.975776	1	FALSE
0.922055	1	FALSE
0.956961	1	FALSE
0.954933	1	FALSE
0.932984	1	FALSE
0.919144	1	FALSE
0.996505	1	FALSE
0.949329	1	FALSE
0.9952	1	FALSE
0.949614	1	FALSE
0.686118	1	FALSE
0.484715	1	TRUE
0.997399	1	FALSE
0.998006	1	FALSE
0.113867	1	TRUE
0.979483	1	FALSE
0.200785	1	TRUE
0.503409	1	FALSE
0.385872	1	TRUE
0.417038	1	TRUE
0.538787	1	FALSE
0.444603	1	TRUE
0.365523	1	TRUE
0.617374	1	FALSE
0.463295	1	TRUE
0.407502	1	TRUE
0.991143	1	FALSE
0.869547	1	FALSE
0.932567	1	FALSE
0.941607	1	FALSE
0.941607	1	FALSE
0.976289	1	FALSE
0.977783	1	FALSE
0.968061	1	FALSE
0.19555	1	TRUE
0.947788	1	FALSE
0.332933	1	TRUE
0.303592	1	TRUE
0.190898	1	TRUE
0.0943565	1	TRUE
0.431277	1	TRUE
0.11286	1	TRUE
0.700287	1	FALSE
0.97908	1	FALSE
0.893678	1	FALSE
0.991021	1	FALSE
0.998463	1	FALSE
0.995641	1	FALSE
0.995979	1	FALSE
0.992969	1	FALSE
0.655139	1	FALSE
0.992818	1	FALSE
0.99276	1	FALSE
0.989365	1	FALSE
0.924311	1	FALSE
0.85542	1	FALSE
0.924258	1	FALSE
0.997609	1	FALSE
0.136656	1	TRUE
0.917708	1	FALSE
0.745459	1	FALSE
0.869924	1	FALSE
0.98546	1	FALSE
0.976622	1	FALSE
0.882948	1	FALSE
0.992195	1	FALSE
0.407714	1	TRUE
0.979948	1	FALSE
0.706713	1	FALSE
0.563898	1	FALSE
0.421977	1	TRUE
0.988621	1	FALSE
0.875169	1	FALSE
0.863805	1	FALSE
0.624598	1	FALSE
0.886992	1	FALSE
0.508289	1	FALSE
0.045926	1	TRUE
0.18087	1	TRUE
0.741318	1	FALSE
0.24038	1	TRUE
0.969943	1	FALSE
0.734919	1	FALSE
0.794735	1	FALSE
0.816662	1	FALSE
0.784962	1	FALSE
0.996692	1	FALSE
0.705435	1	FALSE
0.86709	1	FALSE
0.944423	1	FALSE
0.966118	1	FALSE
0.950648	1	FALSE
0.945192	1	FALSE
0.97643	1	FALSE
0.97643	1	FALSE
0.264445	1	TRUE
0.980352	1	FALSE
0.63076	1	FALSE
0.566029	1	FALSE
0.945029	1	FALSE
0.966706	1	FALSE
0.996781	1	FALSE
0.516101	1	FALSE
0.990164	1	FALSE
0.978899	1	FALSE
0.967172	1	FALSE
0.932317	1	FALSE
0.920606	1	FALSE
0.957953	1	FALSE
0.970657	1	FALSE
0.958589	1	FALSE
0.74206	1	FALSE
0.896979	1	FALSE
0.973311	1	FALSE
0.853678	1	FALSE
0.906393	1	FALSE
0.960666	1	FALSE
0.956346	1	FALSE
0.947737	1	FALSE
0.968764	1	FALSE
0.972532	1	FALSE
0.502064	1	FALSE
0.940771	1	FALSE
0.917508	1	FALSE
0.949142	1	FALSE
0.905546	1	FALSE
0.791366	1	FALSE
0.0483868	1	TRUE
0.128078	1	TRUE
0.925278	1	FALSE
0.950052	1	FALSE
0.446235	1	TRUE
0.290286	1	TRUE
0.759431	1	FALSE
0.285849	1	TRUE
0.832008	1	FALSE
0.935809	1	FALSE
0.888739	1	FALSE
0.946927	1	FALSE
0.302555	1	TRUE
0.991292	1	FALSE
0.568206	1	FALSE
0.98158	1	FALSE
0.617735	1	FALSE
0.495192	1	TRUE
0.695843	1	FALSE
0.996836	1	FALSE
0.981045	1	FALSE
0.990189	1	FALSE
0.935279	1	FALSE
0.953631	1	FALSE
0.557318	1	FALSE
0.488158	1	TRUE
0.642757	1	FALSE
0.552311	1	FALSE
0.987298	1	FALSE
0.985942	1	FALSE
0.953279	1	FALSE
0.964993	1	FALSE
0.955465	1	FALSE
0.953116	1	FALSE
0.944901	1	FALSE
0.966614	1	FALSE
0.991355	1	FALSE
0.942523	1	FALSE
0.959681	1	FALSE
0.955775	1	FALSE
0.966328	1	FALSE
0.985798	1	FALSE
0.906081	1	FALSE
0.559472	1	FALSE
0.311496	1	TRUE
0.601486	1	FALSE
0.266957	1	TRUE
0.996854	1	FALSE
0.996499	1	FALSE
0.479995	1	TRUE
0.956454	1	FALSE
0.946437	1	FALSE
0.881853	1	FALSE
0.99569	1	FALSE
0.928759	1	FALSE
0.95575	1	FALSE
0.950594	1	FALSE
0.630963	1	FALSE
0.416126	1	TRUE
0.733868	1	FALSE
0.963748	1	FALSE
0.732597	1	FALSE
0.767483	1	FALSE
0.99559	1	FALSE
0.996575	1	FALSE
0.996224	1	FALSE
0.996764	1	FALSE
0.995955	1	FALSE
0.995955	1	FALSE
0.746959	1	FALSE
0.985966	1	FALSE
0.996833	1	FALSE
0.283063	1	TRUE
0.281475	1	TRUE
0.946737	1	FALSE
0.30123	1	TRUE
0.350926	1	TRUE
0.179767	1	TRUE
0.996903	1	FALSE
0.997795	1	FALSE
0.119503	1	TRUE
0.717921	1	FALSE
0.119503	1	TRUE
0.989922	1	FALSE
0.987501	1	FALSE
0.921969	1	FALSE
0.95428	1	FALSE
0.941317	1	FALSE
0.947303	1	FALSE
0.946167	1	FALSE
0.947455	1	FALSE
0.952597	1	FALSE
0.980898	1	FALSE
0.945654	1	FALSE
0.968117	1	FALSE
0.982726	1	FALSE
0.987714	1	FALSE
0.944275	1	FALSE
0.949733	1	FALSE
0.957244	1	FALSE
0.849277	1	FALSE
0.991064	1	FALSE
0.958455	1	FALSE
0.907428	1	FALSE
0.921853	1	FALSE
0.921853	1	FALSE
0.921853	1	FALSE
0.937109	1	FALSE
0.945819	1	FALSE
0.951935	1	FALSE
0.943732	1	FALSE
0.943732	1	FALSE
0.775366	1	FALSE
0.426567	1	TRUE
0.426567	1	TRUE
0.205843	1	TRUE
0.935022	1	FALSE
0.935022	1	FALSE
0.958695	1	FALSE
0.962221	1	FALSE
0.959594	1	FALSE
0.969667	1	FALSE
0.965797	1	FALSE
0.866631	1	FALSE
0.818264	1	FALSE
0.982184	1	FALSE
0.976208	1	FALSE
0.983405	1	FALSE
0.713314	1	FALSE
0.895341	1	FALSE
0.555224	1	FALSE
0.857732	1	FALSE
0.787408	1	FALSE
0.206375	1	TRUE
0.237122	1	TRUE
0.410696	1	TRUE
0.788181	1	FALSE
0.721083	1	FALSE
0.971973	1	FALSE
0.963792	1	FALSE
0.968361	1	FALSE
0.974402	1	FALSE
0.966985	1	FALSE
0.968506	1	FALSE
0.933483	1	FALSE
0.956921	1	FALSE
0.912413	1	FALSE
0.962807	1	FALSE
0.942003	1	FALSE
0.978032	1	FALSE
0.945528	1	FALSE
0.919482	1	FALSE
0.988221	1	FALSE
0.917579	1	FALSE
0.234617	1	TRUE
0.719496	1	FALSE
0.985791	1	FALSE
0.973883	1	FALSE
0.746645	1	FALSE
0.942153	1	FALSE
0.951855	1	FALSE
0.639912	1	FALSE
0.988905	1	FALSE
0.987796	1	FALSE
0.94505	1	FALSE
0.941488	1	FALSE
0.994979	1	FALSE
0.418318	1	TRUE
0.314578	1	TRUE
0.990679	1	FALSE
0.99133	1	FALSE
0.990268	1	FALSE
0.0985413	1	TRUE
0.430729	1	TRUE
0.944564	1	FALSE
0.799888	1	FALSE
0.944637	1	FALSE
0.886196	1	FALSE
0.944637	1	FALSE
0.433675	1	TRUE
0.656473	1	FALSE
0.994046	1	FALSE
0.99449	1	FALSE
0.995574	1	FALSE
0.978816	1	FALSE
0.307575	1	TRUE
0.973178	1	FALSE
0.973842	1	FALSE
0.7494	1	FALSE
0.882085	1	FALSE
0.707162	1	FALSE
0.903626	1	FALSE
0.901255	1	FALSE
0.938131	1	FALSE
0.865869	1	FALSE
0.939561	1	FALSE
0.989804	1	FALSE
0.988825	1	FALSE
0.885163	1	FALSE
0.0261173	1	TRUE
0.341578	1	TRUE
0.998014	1	FALSE
0.831077	1	FALSE
0.833493	1	FALSE
0.116926	1	TRUE
0.997595	1	FALSE
0.735564	1	FALSE
0.972828	1	FALSE
0.969067	1	FALSE
0.997582	1	FALSE
0.979468	1	FALSE
0.165034	1	TRUE
0.998	1	FALSE
0.129514	1	TRUE
0.214922	1	TRUE
0.13793	1	TRUE
0.976373	1	FALSE
0.992087	1	FALSE
0.990882	1	FALSE
0.976391	1	FALSE
0.983172	1	FALSE
0.950624	1	FALSE
0.371549	1	TRUE
0.92616	1	FALSE
0.604589	1	FALSE
0.283003	1	TRUE
0.995035	1	FALSE
0.518091	1	FALSE
0.797362	1	FALSE
0.996834	1	FALSE
0.214621	1	TRUE
0.986117	1	FALSE
0.957118	1	FALSE
0.343563	1	TRUE
0.937786	1	FALSE
0.948986	1	FALSE
0.94628	1	FALSE
0.955432	1	FALSE
0.959235	1	FALSE
0.961508	1	FALSE
0.942183	1	FALSE
0.939701	1	FALSE
0.870255	1	FALSE
0.987354	1	FALSE
0.982106	1	FALSE
0.84189	1	FALSE
0.501782	1	FALSE
0.996842	1	FALSE
0.969609	1	FALSE
0.996077	1	FALSE
0.995746	1	FALSE
0.9866	1	FALSE
0.19514	1	TRUE
0.969008	1	FALSE
0.963194	1	FALSE
0.989061	1	FALSE
0.948912	1	FALSE
0.986036	1	FALSE
0.978957	1	FALSE
0.982715	1	FALSE
0.917287	1	FALSE
0.227117	1	TRUE
0.89407	1	FALSE
0.982646	1	FALSE
0.935888	1	FALSE
0.826553	1	FALSE
0.588571	1	FALSE
0.456464	1	TRUE
0.623669	1	FALSE
0.990884	1	FALSE
0.948009	1	FALSE
0.972558	1	FALSE
0.922155	1	FALSE
0.939006	1	FALSE
0.979492	1	FALSE
0.948912	1	FALSE
0.981427	1	FALSE
0.614955	1	FALSE
0.704087	1	FALSE
0.976248	1	FALSE
0.985667	1	FALSE
0.32511	1	TRUE
0.713784	1	FALSE
0.66624	1	FALSE
0.976702	1	FALSE
0.98609	1	FALSE
0.997645	1	FALSE
0.997537	1	FALSE
0.204692	1	TRUE
0.9969	1	FALSE
0.980589	1	FALSE
0.989637	1	FALSE
0.985332	1	FALSE
0.981054	1	FALSE
0.983587	1	FALSE
0.993587	1	FALSE
0.992811	1	FALSE
0.991978	1	FALSE
0.682976	1	FALSE
0.635224	1	FALSE
0.718478	1	FALSE
0.705461	1	FALSE
0.61178	1	FALSE
0.469146	1	TRUE
0.469146	1	TRUE
0.61178	1	FALSE
0.995091	1	FALSE
0.791409	1	FALSE
0.891154	1	FALSE
0.809883	1	FALSE
0.997946	1	FALSE
0.948492	1	FALSE
0.940547	1	FALSE
0.447716	1	TRUE
0.955254	1	FALSE
0.872269	1	FALSE
0.0957964	1	TRUE
0.254293	1	TRUE
0.124757	1	TRUE
0.319741	1	TRUE
0.699284	1	FALSE
0.992939	1	FALSE
0.0809716	1	TRUE
0.0404522	1	TRUE
0.0188746	1	TRUE
0.974107	1	FALSE
0.0220547	1	TRUE
0.973312	1	FALSE
0.0272826	1	TRUE
0.968983	1	FALSE
0.908374	1	FALSE
0.733536	1	FALSE
0.604736	1	FALSE
0.468497	1	TRUE
0.788996	1	FALSE
0.925406	1	FALSE
0.9493	1	FALSE
0.9493	1	FALSE
0.940595	1	FALSE
0.88401	1	FALSE
0.861477	1	FALSE
0.776429	1	FALSE
0.957274	1	FALSE
0.0920739	1	TRUE
0.235259	1	TRUE
0.0158862	1	TRUE
0.828531	1	FALSE
0.816856	1	FALSE
0.939424	1	FALSE
0.934552	1	FALSE
0.942487	1	FALSE
0.934486	1	FALSE
0.865379	1	FALSE
0.955743	1	FALSE
0.997115	1	FALSE
0.0772673	1	TRUE
0.0732692	1	TRUE
0.00921475	1	TRUE
0.0683663	1	TRUE
0.0698502	1	TRUE
0.00630444	1	TRUE
0.0574005	1	TRUE
0.0720145	1	TRUE
0.00807495	1	TRUE
0.104275	1	TRUE
0.107856	1	TRUE
0.00854137	1	TRUE
0.0543089	1	TRUE
0.908821	1	FALSE
0.963797	1	FALSE
0.866935	1	FALSE
0.99157	1	FALSE
0.949396	1	FALSE
0.964129	1	FALSE
0.961515	1	FALSE
0.967046	1	FALSE
0.13205	1	TRUE
0.742986	1	FALSE
0.975171	1	FALSE
0.978852	1	FALSE
0.857614	1	FALSE
0.840917	1	FALSE
0.17027	1	TRUE
0.150961	1	TRUE
0.254138	1	TRUE
0.0196473	0	FALSE
0.038759	0	FALSE
0.038759	0	FALSE
0.0474878	0	FALSE
0.714559	0	TRUE
0.119484	0	FALSE
0.248738	0	FALSE
0.0567152	0	FALSE
0.126733	0	FALSE
0.154555	0	FALSE
0.0302325	0	FALSE
0.0109218	0	FALSE
0.0575782	0	FALSE
0.0605547	0	FALSE
0.0172515	0	FALSE
0.0290274	0	FALSE
0.0478287	0	FALSE
0.197583	0	FALSE
0.108429	0	FALSE
0.279973	0	FALSE
0.123839	0	FALSE
0.0442483	0	FALSE
0.00280578	0	FALSE
0.00959191	0	FALSE
0.465423	0	FALSE
0.00280578	0	FALSE
0.120947	0	FALSE
0.0627977	0	FALSE
0.0732895	0	FALSE
0.00789984	0	FALSE
0.0102795	0	FALSE
0.0156705	0	FALSE
0.0100845	0	FALSE
0.00450321	0	FALSE
0.0770426	0	FALSE
0.0291137	0	FALSE
0.467971	0	FALSE
0.207842	0	FALSE
0.0682542	0	FALSE
0.0146871	0	FALSE
0.00930069	0	FALSE
0.00545411	0	FALSE
0.00834958	0	FALSE
0.0016152	0	FALSE
0.0140097	0	FALSE
0.0085271	0	FALSE
0.0176871	0	FALSE
0.00725098	0	FALSE
0.0085305	0	FALSE
0.0123085	0	FALSE
0.00897804	0	FALSE
0.00200765	0	FALSE
0.0179681	0	FALSE
0.0197737	0	FALSE
0.00143859	0	FALSE
0.0161427	0	FALSE
0.0143412	0	FALSE
0.00141376	0	FALSE
0.0140691	0	FALSE
0.0154637	0	FALSE
0.0154295	0	FALSE
0.0194642	0	FALSE
0.453971	0	FALSE
0.184287	0	FALSE
0.0414277	0	FALSE
0.253719	0	FALSE
0.0153333	0	FALSE
0.0414277	0	FALSE
0.042177	0	FALSE
0.0153333	0	FALSE
0.118046	0	FALSE
0.176595	0	FALSE
0.046023	0	FALSE
0.256783	0	FALSE
0.0728451	0	FALSE
0.0164484	0	FALSE
0.0889208	0	FALSE
0.0138047	0	FALSE
0.0168777	0	FALSE
0.110468	0	FALSE
0.114686	0	FALSE
0.0446195	0	FALSE
0.058714	0	FALSE
0.29261	0	FALSE
0.0901753	0	FALSE
0.0128053	0	FALSE
0.0989057	0	FALSE
0.0557008	0	FALSE
0.0124982	0	FALSE
0.063931	0	FALSE
0.0694264	0	FALSE
0.230985	0	FALSE
0.495791	0	FALSE
0.480869	0	FALSE
0.495791	0	FALSE
0.230985	0	FALSE
0.216241	0	FALSE
0.161552	0	FALSE
0.203409	0	FALSE
0.0525635	0	FALSE
0.069032	0	FALSE
0.364706	0	FALSE
0.00662968	0	FALSE
0.0849486	0	FALSE
0.186668	0	FALSE
0.00365902	0	FALSE
0.0292201	0	FALSE
0.0228748	0	FALSE
0.106637	0	FALSE
0.221039	0	FALSE
0.266744	0	FALSE
0.182245	0	FALSE
0.183889	0	FALSE
0.406549	0	FALSE
0.0835546	0	FALSE
0.0612338	0	FALSE
0.0163166	0	FALSE
0.0730665	0	FALSE
0.00892398	0	FALSE
0.0261568	0	FALSE
0.037456	0	FALSE
0.0474422	0	FALSE
0.181674	0	FALSE
0.0145141	0	FALSE
0.0307344	0	FALSE
0.0447512	0	FALSE
0.0801802	0	FALSE
0.0107874	0	FALSE
0.0731909	0	FALSE
0.0140729	0	FALSE
0.0351756	0	FALSE
0.051726	0	FALSE
0.371687	0	FALSE
0.0661315	0	FALSE
0.268009	0	FALSE
0.818503	0	TRUE
0.255681	0	FALSE
0.0763059	0	FALSE
0.0920583	0	FALSE
0.272573	0	FALSE
0.126631	0	FALSE
0.259627	0	FALSE
0.273997	0	FALSE
0.0561005	0	FALSE
0.0753876	0	FALSE
0.133403	0	FALSE
0.299702	0	FALSE
0.277541	0	FALSE
0.0930725	0	FALSE
0.0626752	0	FALSE
0.128606	0	FALSE
0.10971	0	FALSE
0.0769753	0	FALSE
0.167974	0	FALSE
0.135819	0	FALSE
0.249423	0	FALSE
0.0824053	0	FALSE
0.099043	0	FALSE
0.0467624	0	FALSE
0.00621373	0	FALSE
0.0462629	0	FALSE
0.0121959	0	FALSE
0.0436991	0	FALSE
0.0143724	0	FALSE
0.0349192	0	FALSE
0.024456	0	FALSE
0.0159701	0	FALSE
0.0711399	0	FALSE
0.049129	0	FALSE
0.0795355	0	FALSE
0.0138344	0	FALSE
0.0349338	0	FALSE
0.0609141	0	FALSE
0.0412643	0	FALSE
0.341085	0	FALSE
0.0864384	0	FALSE
0.152385	0	FALSE
0.0676751	0	FALSE
0.0668169	0	FALSE
0.0143824	0	FALSE
0.039883	0	FALSE
0.0759228	0	FALSE
0.0779205	0	FALSE
0.0620041	0	FALSE
0.0269168	0	FALSE
0.0570121	0	FALSE
0.127245	0	FALSE
0.0900501	0	FALSE
0.0222619	0	FALSE
0.103283	0	FALSE
0.0302592	0	FALSE
0.130961	0	FALSE
0.0226807	0	FALSE
0.0324137	0	FALSE
0.0508135	0	FALSE
0.0139939	0	FALSE
0.0508135	0	FALSE
0.0787174	0	FALSE
0.756585	0	TRUE
0.0567696	0	FALSE
0.0669986	0	FALSE
0.0931113	0	FALSE
0.0120599	0	FALSE
0.0838141	0	FALSE
0.0116956	0	FALSE
0.0521204	0	FALSE
0.0118966	0	FALSE
0.0720509	0	FALSE
0.0648828	0	FALSE
0.00991439	0	FALSE
0.0827098	0	FALSE
0.0972071	0	FALSE
0.0981858	0	FALSE
0.011501	0	FALSE
0.141468	0	FALSE
0.0831494	0	FALSE
0.22534	0	FALSE
0.265271	0	FALSE
0.213087	0	FALSE
0.122323	0	FALSE
0.0225177	0	FALSE
0.0476116	0	FALSE
0.0145197	0	FALSE
0.0452867	0	FALSE
0.0421191	0	FALSE
0.0379133	0	FALSE
0.104937	0	FALSE
0.0297878	0	FALSE
0.074813	0	FALSE
0.0672766	0	FALSE
0.0162982	0	FALSE
0.00988311	0	FALSE
0.00206623	0	FALSE
0.0164909	0	FALSE
0.0504191	0	FALSE
0.112575	0	FALSE
0.037655	0	FALSE
0.152623	0	FALSE
0.620475	0	TRUE
0.182294	0	FALSE
0.242479	0	FALSE
0.0986832	0	FALSE
0.00658255	0	FALSE
0.173278	0	FALSE
0.232087	0	FALSE
0.00658255	0	FALSE
0.265712	0	FALSE
0.232087	0	FALSE
0.00658255	0	FALSE
0.232087	0	FALSE
0.265712	0	FALSE
0.00658255	0	FALSE
0.232087	0	FALSE
0.0986832	0	FALSE
0.00658255	0	FALSE
0.265712	0	FALSE
0.00658255	0	FALSE
0.232087	0	FALSE
0.0833788	0	FALSE
0.0875487	0	FALSE
0.0488945	0	FALSE
0.281189	0	FALSE
0.0676972	0	FALSE
0.650023	0	TRUE
0.173755	0	FALSE
0.650023	0	TRUE
0.00340615	0	FALSE
0.0140446	0	FALSE
0.0129636	0	FALSE
0.00353462	0	FALSE
0.0475179	0	FALSE
0.0670314	0	FALSE
0.00349609	0	FALSE
0.0335704	0	FALSE
0.0111037	0	FALSE
0.0926117	0	FALSE
0.0120285	0	FALSE
0.0138531	0	FALSE
0.0113011	0	FALSE
0.1243	0	FALSE
0.0253715	0	FALSE
0.0591113	0	FALSE
0.0268007	0	FALSE
0.440041	0	FALSE
0.0186498	0	FALSE
0.439304	0	FALSE
0.747916	0	TRUE
0.0651582	0	FALSE
0.209561	0	FALSE
0.180513	0	FALSE
0.121378	0	FALSE
0.0114439	0	FALSE
0.0717408	0	FALSE
0.174386	0	FALSE
0.0717408	0	FALSE
0.134163	0	FALSE
0.187491	0	FALSE
0.735506	0	TRUE
0.0528279	0	FALSE
0.0213792	0	FALSE
0.0263142	0	FALSE
0.0528279	0	FALSE
0.152631	0	FALSE
0.0079209	0	FALSE
0.0246487	0	FALSE
0.0272909	0	FALSE
0.141934	0	FALSE
0.478426	0	FALSE
0.0124662	0	FALSE
0.0223421	0	FALSE
0.0283851	0	FALSE
0.0157674	0	FALSE
0.00934523	0	FALSE
0.0141332	0	FALSE
0.0882665	0	FALSE
0.0906677	0	FALSE
0.196563	0	FALSE
0.0182044	0	FALSE
0.0405375	0	FALSE
0.188054	0	FALSE
0.0928083	0	FALSE
0.100075	0	FALSE
0.0961425	0	FALSE
0.185081	0	FALSE
0.173646	0	FALSE
0.427884	0	FALSE
0.364447	0	FALSE
0.158693	0	FALSE
0.587804	0	TRUE
0.857521	0	TRUE
0.630919	0	TRUE
0.760192	0	TRUE
0.115983	0	FALSE
0.529639	0	TRUE
0.531146	0	TRUE
0.0329891	0	FALSE
0.0817948	0	FALSE
0.153782	0	FALSE
0.636278	0	TRUE
0.0329891	0	FALSE
0.671454	0	TRUE
0.0329891	0	FALSE
0.0276193	0	FALSE
0.00727633	0	FALSE
0.0110936	0	FALSE
0.0329891	0	FALSE
0.380767	0	FALSE
0.0628115	0	FALSE
0.561211	0	TRUE
0.180849	0	FALSE
0.211531	0	FALSE
0.26403	0	FALSE
0.211021	0	FALSE
0.203976	0	FALSE
0.561211	0	TRUE
0.180849	0	FALSE
0.204937	0	FALSE
0.0319107	0	FALSE
0.143657	0	FALSE
0.0131791	0	FALSE
0.0213114	0	FALSE
0.215921	0	FALSE
[truncated: 4,283 more rows]

## Sheet: Figure3a
max_ident	outcome	pred
88.1	1	0.98811
88.1	1	0.985275
76.8	1	0.684703
18.8	1	0.438157
96.2	1	0.891036
27.2	1	0.0778988
26.9	1	0.233219
20.9	1	0.0559319
49.2	1	0.989113
49.2	1	0.994351
28.3	1	0.951704
28.1	1	0.953249
28.6	1	0.965432
55.5	1	0.918249
64.5	1	0.978656
65.2	1	0.96173
64.5	1	0.970629
65	1	0.978945
65	1	0.981338
65.2	1	0.967865
65.2	1	0.970454
66	1	0.987127
55.6	1	0.956699
81.6	1	0.832771
81.6	1	0.886705
57.3	1	0.445446
25.5	1	0.520129
26	1	0.362342
25.8	1	0.565253
26.9	1	0.39292
26.9	1	0.359139
25.3	1	0.509831
43.5	1	0.950979
29.4	1	0.404438
29.4	1	0.311626
86.2	1	0.916157
86.2	1	0.826566
49.8	1	0.850534
39.3	1	0.923413
90.6	1	0.988336
95.1	1	0.871061
95.1	1	0.871061
95.1	1	0.753776
35.4	1	0.894503
98.6	1	0.968689
98.6	1	0.0162264
45.4	1	0.967764
47.2	1	0.963934
46.3	1	0.946815
46.3	1	0.959504
52.8	1	0.990835
51.2	1	0.84152
39.7	1	0.905307
60.4	1	0.22597
60.4	1	0.599562
60	1	0.202653
60	1	0.638792
59.6	1	0.220644
59.6	1	0.577576
54.8	1	0.97263
55.6	1	0.969316
55.1	1	0.966481
55.7	1	0.953322
47.5	1	0.94369
52.9	1	0.820323
50	1	0.928017
49.5	1	0.931265
48.4	1	0.976295
48.4	1	0.978829
19.4	1	0.826506
97.4	1	0.985118
97.4	1	0.980039
48.8	1	0.937737
70.2	1	0.897775
67.1	1	0.983555
51.9	1	0.946719
51.6	1	0.961853
51.2	1	0.934054
51.4	1	0.956602
14.6	1	0.239621
49.3	1	0.938376
47.4	1	0.942021
52.8	1	0.939975
48.4	1	0.965015
49.1	1	0.94682
48.4	1	0.996796
47.7	1	0.948843
17.4	1	0.685587
94.4	1	0.871332
94.4	1	0.893509
94.4	1	0.897056
94.4	1	0.413395
94.4	1	0.914147
94.4	1	0.908122
40.3	1	0.726841
55.2	1	0.629963
55.2	1	0.851232
79.8	1	0.837585
79.8	1	0.909835
67.4	1	0.977108
66.9	1	0.980771
53.5	1	0.976024
45.2	1	0.938366
45.2	1	0.34923
97.3	1	0.909154
51.2	1	0.977416
88.2	1	0.91899
88.2	1	0.858527
48.4	1	0.932839
46.7	1	0.590422
46.7	1	0.446944
66.9	1	0.997176
53	1	0.698247
99.5	1	0.990796
99.5	1	0.992896
23.4	1	0.0397686
42	1	0.834916
47.8	1	0.233235
42	1	0.563329
42	1	0.871701
25.5	1	0.805303
25.5	1	0.563854
25.5	1	0.599881
92.2	1	0.664052
92.2	1	0.389753
92.2	1	0.872246
92.2	1	0.81331
63.1	1	0.656885
94.4	1	0.799282
94.4	1	0.822135
94.4	1	0.952827
22.1	1	0.449326
84	1	0.986138
47.1	1	0.498947
48	1	0.580148
84	1	0.981108
99.8	1	0.934606
64.5	1	0.917555
67.5	1	0.97388
45.8	1	0.563108
98.8	1	0.981585
26.9	1	0.382431
58.6	1	0.975194
88.7	1	0.992568
88.3	1	0.99036
99.6	1	0.99502
48.1	1	0.957765
46.1	1	0.374756
82.6	1	0.645722
82.6	1	0.912526
82.6	1	0.821159
27.1	1	0.273081
61.4	1	0.991997
61.4	1	0.991653
45.2	1	0.269911
45.2	1	0.6638
45.2	1	0.669031
45.2	1	0.879812
45.2	1	0.487345
50	1	0.644191
50	1	0.466831
50	1	0.606729
50	1	0.906118
50	1	0.861912
50	1	0.78395
34	1	0.546372
93.1	1	0.938145
93.1	1	0.963062
93.1	1	0.951781
93.1	1	0.925542
93.1	1	0.9639
78.3	1	0.971064
78.3	1	0.957791
70.2	1	0.98705
22.3	1	0.121095
56.4	1	0.86022
56.4	1	0.86022
56.3	1	0.878845
57.3	1	0.889279
57.6	1	0.858667
57.2	1	0.681701
57.6	1	0.858667
44.7	1	0.957025
46.1	1	0.957457
45.7	1	0.941234
94	1	0.895033
50.8	1	0.93686
55.8	1	0.904664
55.3	1	0.916501
19.3	1	0.513624
19.3	1	0.769096
47	1	0.954644
26.3	1	0.498442
40.2	1	0.625312
49.3	1	0.842667
73.4	1	0.976307
35.9	1	0.516261
85.2	1	0.939724
96.1	1	0.975397
96.1	1	0.887643
96.1	1	0.948685
96.1	1	0.88461
96.1	1	0.94083
96.1	1	0.947917
96.1	1	0.975397
96.1	1	0.903709
96.1	1	0.854593
96.1	1	0.948685
97.1	1	0.963734
97.1	1	0.779376
30.2	1	0.241698
78.9	1	0.98876
46.3	1	0.750772
70.8	1	0.996971
91.7	1	0.832861
26.5	1	0.87695
99.5	1	0.943827
99.5	1	0.951045
17.5	1	0.688389
54.3	1	0.994317
33.3	1	0.868773
39.4	1	0.737812
99.3	1	0.988049
87.3	1	0.957616
83.7	1	0.93805
94.7	1	0.458686
94.7	1	0.796002
23.6	1	0.13393
23.6	1	0.0288381
56.2	1	0.358024
56.2	1	0.40054
84.3	1	0.965297
51.6	1	0.959225
34.4	1	0.941043
33.7	1	0.864593
44.8	1	0.716957
44.8	1	0.412596
55.1	1	0.85098
38.4	1	0.979219
60.4	1	0.977722
58.8	1	0.98417
78	1	0.815611
78	1	0.788102
78	1	0.615016
57.1	1	0.830493
58.6	1	0.703224
58.6	1	0.703224
58.3	1	0.855786
57.9	1	0.699831
56.5	1	0.728247
56.1	1	0.712532
44.4	1	0.359036
99.8	1	0.978446
99.8	1	0.966643
99.8	1	0.963694
99.8	1	0.937198
46.7	1	0.786513
46.7	1	0.559979
46.7	1	0.724582
46.7	1	0.449254
46.7	1	0.278102
36.6	1	0.585153
36.6	1	0.698488
36.6	1	0.729603
99.5	1	0.855664
99.5	1	0.938522
99.5	1	0.870982
99.5	1	0.938522
99.7	1	0.985629
90.3	1	0.966678
54.8	1	0.959254
95.1	1	0.971302
76.9	1	0.937129
18.1	1	0.199271
36.3	1	0.687412
36.3	1	0.119082
36.3	1	0.814472
58.4	1	0.977224
86.7	1	0.986399
51.9	1	0.694962
51.9	1	0.823429
51.1	1	0.957862
51.1	1	0.647903
72.3	1	0.870681
44.2	1	0.812342
44.2	1	0.405375
51.9	1	0.691954
51.9	1	0.810471
44.9	1	0.910163
44	1	0.855262
89.6	1	0.636124
97.1	1	0.888297
97.1	1	0.836758
77.8	1	0.997326
50.5	1	0.914899
41.1	1	0.947857
41.1	1	0.979971
32.9	1	0.648292
32.9	1	0.166497
65.5	1	0.994144
33.8	1	0.786903
33.8	1	0.68352
99.8	1	0.98642
99.5	1	0.986412
99.3	1	0.965841
95.1	1	0.974391
96.9	1	0.987227
97.8	1	0.986438
98.1	1	0.988424
53.7	1	0.967012
54.4	1	0.966183
76.6	1	0.986334
98.6	1	0.986131
21.6	1	0.824928
29.9	1	0.959998
23.6	1	0.157344
23.6	1	0.626605
23.6	1	0.262738
20.1	1	0.532027
32.1	1	0.677966
33.4	1	0.580431
46.8	1	0.976281
18.9	1	0.466231
56.5	1	0.758227
34.3	1	0.478379
51.5	1	0.959047
40.1	1	0.901413
39.7	1	0.915923
38.6	1	0.907862
28.8	1	0.918157
35.7	1	0.923719
54.4	1	0.465156
89.9	1	0.990978
94.4	1	0.96248
97.6	1	0.850167
42.4	1	0.627828
84.2	1	0.859343
93.6	1	0.955667
90.5	1	0.970735
51.1	1	0.833177
26.7	1	0.474096
26.7	1	0.0257584
99.6	1	0.971484
94.6	1	0.980721
13.9	1	0.0457801
41.2	1	0.909678
15.3	1	0.885526
99	1	0.983044
99	1	0.974539
17.9	1	0.564346
35.6	1	0.615896
43	1	0.557195
90.9	1	0.809036
90.9	1	0.835939
90.9	1	0.803638
90.9	1	0.87524
90.9	1	0.908733
90.9	1	0.971807
90.9	1	0.90861
90.9	1	0.883695
90.9	1	0.975447
44.6	1	0.203619
65.8	1	0.993262
35.7	1	0.959462
99.8	1	0.994724
35.5	1	0.935227
27.2	1	0.196636
33.9	1	0.910901
33.9	1	0.453123
92.7	1	0.763804
94.5	1	0.942239
20.1	1	0.218308
20.1	1	0.218308
72.6	1	0.998265
22	1	0.183246
65.7	1	0.99739
42.5	1	0.949913
94.9	1	0.967066
94.9	1	0.967066
96.7	1	0.982091
96.7	1	0.982091
81.3	1	0.963861
32.7	1	0.258399
21.3	1	0.0650404
55.2	1	0.936203
99.4	1	0.939071
45.5	1	0.745882
45.7	1	0.706339
54.8	1	0.183485
54.8	1	0.964393
25.4	1	0.633201
54.9	1	0.806148
54.9	1	0.657233
96	1	0.920342
50.7	1	0.678163
50.7	1	0.489639
50.7	1	0.674692
50.7	1	0.88871
25.8	1	0.821671
25.8	1	0.946167
45	1	0.743049
21.4	1	0.247423
70.8	1	0.299906
45.8	1	0.0813912
45.8	1	0.654936
48.1	1	0.611632
48.1	1	0.3201
48.1	1	0.627802
48.1	1	0.465603
48.1	1	0.203345
49	1	0.584327
49	1	0.401359
49	1	0.588844
49	1	0.302979
49	1	0.676362
49	1	0.588844
49	1	0.155621
49.1	1	0.577309
49.1	1	0.342449
49.1	1	0.530179
49.1	1	0.707358
49.1	1	0.530179
49.1	1	0.209554
90.6	1	0.919375
21.3	1	0.129231
99	1	0.994658
49.1	1	0.554138
49.1	1	0.340546
49.1	1	0.438764
49.1	1	0.589762
49.1	1	0.438764
49.1	1	0.238276
47.8	1	0.910092
47.8	1	0.724106
47.8	1	0.400665
94.3	1	0.956687
94.3	1	0.980352
94.3	1	0.971608
28.8	1	0.926803
93.9	1	0.99235
99.5	1	0.992391
99.5	1	0.992698
28.4	1	0.594973
28.4	1	0.45994
98	1	0.979687
97.3	1	0.988729
50.8	1	0.332619
99.4	1	0.995496
99.7	1	0.995282
99.7	1	0.996787
99.7	1	0.996818
92.1	1	0.663592
92.1	1	0.719322
92.1	1	0.53974
20.4	1	0.595246
71	1	0.585536
71	1	0.267861
71.7	1	0.517273
96.2	1	0.981573
46.2	1	0.651942
46.2	1	0.91529
45	1	0.956275
45	1	0.962763
45	1	0.89464
93.6	1	0.921618
93.6	1	0.279768
93.6	1	0.706077
93.6	1	0.307125
93.6	1	0.710653
93.6	1	0.706077
92.1	1	0.215882
92.1	1	0.141901
92.1	1	0.34102
92.1	1	0.736282
92.1	1	0.361417
92.1	1	0.361718
92.1	1	0.78782
92.1	1	0.34102
92.1	1	0.736282
92.1	1	0.263003
92.1	1	0.78782
92.1	1	0.141901
19.8	1	0.768511
68.7	1	0.886919
68.7	1	0.885576
68.7	1	0.875325
68.7	1	0.898974
44.7	1	0.327896
44.7	1	0.0951777
99.4	1	0.980481
52.1	1	0.981731
52.1	1	0.980266
96.8	1	0.873664
75.1	1	0.996446
75.6	1	0.995844
75.6	1	0.996908
20.3	1	0.856653
20.3	1	0.217722
26.7	1	0.155266
26.7	1	0.518535
88.2	1	0.960291
96.8	1	0.92865
98.2	1	0.979556
42.7	1	0.909162
86.7	1	0.95523
26.2	1	0.155374
40.5	1	0.953458
69.3	1	0.94204
57.6	1	0.789599
57.9	1	0.783297
34.9	1	0.902634
40.1	1	0.692609
19.7	1	0.557509
70.3	1	0.997253
19.4	1	0.599583
63.3	1	0.995457
31.7	1	0.899452
31.7	1	0.959422
99.7	1	0.957881
44.4	1	0.739681
82	1	0.947742
82	1	0.967617
99.7	1	0.941572
99.7	1	0.980616
99.7	1	0.985499
99.7	1	0.988441
48.4	1	0.961034
82.4	1	0.955435
82.4	1	0.946388
89.8	1	0.980728
29.7	1	0.902131
43.3	1	0.959078
63.7	1	0.890056
63.7	1	0.92109
93.7	1	0.791654
93.7	1	0.914504
87.2	1	0.926634
87.2	1	0.960808
87.2	1	0.858297
58.6	1	0.897384
53.1	1	0.977002
51.6	1	0.970423
53.7	1	0.970531
20.7	1	0.206208
43.3	1	0.809726
43.5	1	0.818921
50	1	0.967791
97.1	1	0.935722
96.1	1	0.970797
96.1	1	0.977642
95.4	1	0.829464
95.4	1	0.970849
94.7	1	0.890909
94.7	1	0.97122
84.4	1	0.979461
44.7	1	0.957927
94.7	1	0.965184
94.7	1	0.968274
94.7	1	0.973261
94.7	1	0.97066
94.7	1	0.967567
94.7	1	0.799482
94.7	1	0.97965
47.4	1	0.960702
99.2	1	0.972414
98.8	1	0.978521
88.8	1	0.961331
88.8	1	0.975317
88.8	1	0.964658
33.3	1	0.0433508
99.2	1	0.978369
99.7	1	0.96141
99.7	1	0.849803
99.7	1	0.859163
27.8	1	0.776592
52.2	1	0.82855
52.2	1	0.781127
52.2	1	0.158842
66.3	1	0.843265
66.3	1	0.955464
60.2	1	0.937347
60	1	0.921219
59.9	1	0.946994
60.2	1	0.947429
60.2	1	0.948281
59.8	1	0.915644
60.4	1	0.934652
59.6	1	0.92169
60	1	0.935836
60	1	0.948609
59.9	1	0.948315
76.8	1	0.994009
61.1	1	0.915678
22.6	1	0.728477
65.5	1	0.809535
55.6	1	0.921842
55.6	1	0.956024
56.5	1	0.892706
56.5	1	0.933188
56.8	1	0.926701
56.8	1	0.964085
56.4	1	0.908317
56.4	1	0.962067
98.7	1	0.948994
98.8	1	0.949101
75.8	1	0.99691
63.4	1	0.533662
63.4	1	0.256287
63.4	1	0.166318
46.4	1	0.752297
46.4	1	0.377091
29.4	1	0.863187
29.4	1	0.595368
29.4	1	0.589519
29.4	1	0.567419
29.4	1	0.611715
98.5	1	0.981423
40.5	1	0.82064
99.5	1	0.990262
80.9	1	0.965473
80.9	1	0.760504
80.9	1	0.902978
80.9	1	0.891874
80.9	1	0.846424
80.9	1	0.810784
80.9	1	0.808325
93.2	1	0.961772
93.2	1	0.887203
93.2	1	0.960547
93.2	1	0.919905
93.2	1	0.867355
93.2	1	0.915858
93.2	1	0.881012
59.7	1	0.962133
23.5	1	0.504295
45.5	1	0.884778
17	1	0.843084
98.9	1	0.948178
99.5	1	0.95654
41.3	1	0.125836
41.3	1	0.162528
73.1	1	0.986933
82.2	1	0.549814
34.3	1	0.925127
34.3	1	0.965548
98.4	1	0.022294
35.6	1	0.776251
25	1	0.185892
55.9	1	0.99219
40.9	1	0.954113
40.9	1	0.950684
40.7	1	0.954378
89.4	1	0.975063
89.4	1	0.958092
24.7	1	0.191101
57.4	1	0.864518
55.1	1	0.840355
39	1	0.480589
94	1	0.98641
94	1	0.977373
96	1	0.976413
44	1	0.425282
28.9	1	0.845128
45.9	1	0.92012
42.4	1	0.908942
42.4	1	0.933497
61.7	1	0.966152
98.4	1	0.968601
54.7	1	0.979751
44	1	0.106278
65.2	1	0.994962
65.2	1	0.994876
64.8	1	0.995161
65	1	0.995164
71.7	1	0.922478
68	1	0.997308
47.9	1	0.941672
51.8	1	0.859074
48.4	1	0.968076
92.5	1	0.995909
92.5	1	0.996814
53.7	1	0.916602
52.9	1	0.916038
54.1	1	0.915573
53.3	1	0.898204
54.1	1	0.929183
49.3	1	0.94221
99.7	1	0.988405
99.7	1	0.990711
38.7	1	0.820822
98.3	1	0.965117
99.1	1	0.98235
58	1	0.98875
58	1	0.990076
52.5	1	0.949194
83.7	1	0.994986
83.7	1	0.995841
31.6	1	0.125811
53.7	1	0.962064
53.7	1	0.955677
19.3	1	0.262999
55.8	1	0.255875
99.5	1	0.982487
27.3	1	0.697656
27.3	1	0.444567
50.5	1	0.965789
33.3	1	0.85149
33.3	1	0.860109
69.9	1	0.991106
99.8	1	0.989899
99.6	1	0.989899
99.6	1	0.991699
54.5	1	0.945569
54.5	1	0.919947
99.3	1	0.992127
95.5	1	0.992049
54.9	1	0.971225
80.3	1	0.99245
80.3	1	0.993446
51.5	1	0.949887
99.7	1	0.993898
99.7	1	0.995718
99.4	1	0.994373
99.4	1	0.995394
99.7	1	0.994917
99.7	1	0.996182
48.4	1	0.900689
96.3	1	0.934149
22.6	1	0.185232
50.7	1	0.944667
97.5	1	0.961345
97.5	1	0.960854
97.5	1	0.926801
97.5	1	0.946682
98.6	1	0.879909
98.6	1	0.961878
98.6	1	0.693858
98.6	1	0.938517
98.6	1	0.697044
98.6	1	0.686187
98.6	1	0.938517
98.6	1	0.953519
99.5	1	0.916367
99.5	1	0.974581
99.5	1	0.759987
99.5	1	0.963307
99.5	1	0.768846
99.5	1	0.793072
99.5	1	0.972642
98.2	1	0.990983
98.2	1	0.994437
69.3	1	0.995419
99.4	1	0.989907
99.4	1	0.991449
51.2	1	0.865389
89.2	1	0.904297
75.9	1	0.995995
60.9	1	0.988304
60.9	1	0.990643
56.5	1	0.969179
56.5	1	0.977663
77.1	1	0.996679
37.8	1	0.888284
72	1	0.996668
23.3	1	0.073611
81.1	1	0.994147
54.4	1	0.994353
54.9	1	0.994125
54	1	0.993903
99.8	1	0.989232
65	1	0.993199
81.4	1	0.991097
53	1	0.991023
53	1	0.989967
93.6	1	0.967771
93.6	1	0.954877
93.6	1	0.956756
55.6	1	0.984082
48	1	0.819225
53	1	0.927303
53	1	0.919395
30	1	0.288509
70.1	1	0.921545
95	1	0.893556
95	1	0.724596
95	1	0.0440303
95	1	0.176722
95	1	0.878593
95	1	0.912104
97.4	1	0.860326
97.4	1	0.916749
98.8	1	0.846936
54.9	1	0.4877
87.4	1	0.972886
28.6	1	0.970437
35.4	1	0.68228
45.5	1	0.48012
21.8	1	0.189649
69.4	1	0.99733
24.3	1	0.152922
58.9	1	0.994697
47.2	1	0.989077
58.7	1	0.94204
34.7	1	0.994738
77.5	1	0.997641
25.3	1	0.06375
57	1	0.888779
44.2	1	0.955002
44.2	1	0.968982
44.2	1	0.895792
19.8	1	0.547433
56.1	1	0.355248
56.1	1	0.583346
55.2	1	0.566182
47	1	0.996769
34.2	1	0.759344
25.5	1	0.593287
26.8	1	0.598848
26.8	1	0.352618
27.2	1	0.586634
27.2	1	0.320534
27.2	1	0.563874
27.2	1	0.335581
27	1	0.563874
27	1	0.335581
28.2	1	0.562027
28.2	1	0.296992
26.5	1	0.565932
26.5	1	0.315152
27.3	1	0.603669
27.3	1	0.272633
27.3	1	0.597305
27.3	1	0.300822
27.1	1	0.607953
27.1	1	0.281548
27.3	1	0.619475
27.3	1	0.291483
27.3	1	0.372301
27.3	1	0.602411
27.3	1	0.300822
27.3	1	0.618568
27.3	1	0.280925
27.3	1	0.613536
27.3	1	0.280925
27.3	1	0.573151
27.3	1	0.290064
27.1	1	0.618568
27.1	1	0.280925
27.3	1	0.614267
27.3	1	0.281548
70.3	1	0.996729
75.7	1	0.865273
75.7	1	0.865273
23.2	1	0.80996
53.1	1	0.824577
44.6	1	0.593195
44.6	1	0.628468
99.5	1	0.991006
99.5	1	0.990166
35.9	1	0.994723
97	1	0.975476
50.2	1	0.96472
89.1	1	0.942373
89.1	1	0.891558
28.7	1	0.590975
28.7	1	0.340882
99.6	1	0.98704
99.6	1	0.985356
55	1	0.995363
68	1	0.99669
43.3	1	0.993569
84.1	1	0.995217
21	1	0.723375
45.7	1	0.99603
19.3	1	0.715138
98.9	1	0.960914
99.5	1	0.973634
52.6	1	0.992238
99	1	0.991841
80.2	1	0.893762
80.2	1	0.199779
70.2	1	0.985495
99.7	1	0.99165
15.3	1	0.373208
38.8	1	0.923258
78.3	1	0.929631
20.9	1	0.148654
19.8	1	0.564954
19.8	1	0.46909
98.7	1	0.959663
97.4	1	0.981433
97.8	1	0.983623
97.4	1	0.980275
93.2	1	0.933953
34.3	1	0.995788
20.5	1	0.833992
20.5	1	0.14729
20.5	1	0.6367
45.6	1	0.971963
38.4	1	0.7804
38.4	1	0.63018
38.4	1	0.735529
39.5	1	0.765261
39.5	1	0.63442
39.5	1	0.519023
39.8	1	0.744685
39.8	1	0.583448
39.8	1	0.675221
39.7	1	0.752643
39.7	1	0.619344
39.7	1	0.65457
54.1	1	0.980295
59.6	1	0.927515
59.6	1	0.937703
59.6	1	0.927515
99.6	1	0.962044
59	1	0.984072
59	1	0.983121
59	1	0.981926
27.3	1	0.942135
34	1	0.949247
34	1	0.496123
97.8	1	0.958843
99.6	1	0.921104
99.2	1	0.977663
96.4	1	0.970445
96.4	1	0.138081
90.2	1	0.938168
45.8	1	0.982058
70.3	1	0.980321
34.1	1	0.300265
34.1	1	0.300265
20.7	1	0.172363
35.4	1	0.688913
35.4	1	0.591818
35.4	1	0.404941
57.2	1	0.863136
67.6	1	0.987327
18.5	1	0.153447
18.5	1	0.149475
90.9	1	0.828956
65.8	1	0.935391
99.8	1	0.947567
99.8	1	0.9582
99.8	1	0.942972
99.8	1	0.961614
99.4	1	0.934247
99.4	1	0.956477
66.1	1	0.89508
33.3	1	0.272602
84.7	1	0.967612
85.9	1	0.968732
58.5	1	0.90473
58.5	1	0.937602
58.5	1	0.59945
58.5	1	0.138992
58.5	1	0.901805
57.5	1	0.926464
57.5	1	0.645558
42.9	1	0.927998
99.8	1	0.932674
99.8	1	0.954647
99.8	1	0.952354
98.1	1	0.862018
81.3	1	0.431944
50.2	1	0.870073
50.2	1	0.936002
76.8	1	0.994215
66	1	0.996349
63.9	1	0.904528
64.8	1	0.946011
62.6	1	0.935511
66.2	1	0.993741
34.2	1	0.579854
98.7	1	0.986191
97.8	1	0.98593
56.4	1	0.4432
33	1	0.450201
57.1	1	0.981567
57.9	1	0.963385
95.5	1	0.988458
39.7	1	0.64262
39.7	1	0.591912
52.1	1	0.990643
92.8	1	0.996259
93.4	1	0.996522
99.7	1	0.995699
99.7	1	0.996642
64.2	1	0.997058
99.6	1	0.964298
99.6	1	0.828699
99.6	1	0.875388
66.4	1	0.998166
24.5	1	0.791014
47.3	1	0.637205
71.7	1	0.990438
71.7	1	0.994797
51.2	1	0.773005
46.6	1	0.63204
73.3	1	0.996303
67.9	1	0.997319
67.9	1	0.998259
67.7	1	0.995288
24.5	1	0.236681
24.5	1	0.147687
24.5	1	0.12301
24.5	1	0.0766311
25.3	1	0.136434
25.3	1	0.273012
57.4	1	0.767916
47.1	1	0.874441
66.1	1	0.995744
98.2	1	0.995818
66.4	1	0.996779
66.4	1	0.996754
66	1	0.997318
66.3	1	0.997274
65.6	1	0.996704
65.3	1	0.995217
65.6	1	0.995224
56.3	1	0.983234
56.3	1	0.99301
56.3	1	0.983263
56.7	1	0.0180741
69.3	1	0.997348
47.4	1	0.730006
99.6	1	0.997451
44	1	0.956211
45.6	1	0.263032
45.6	1	0.676241
45.6	1	0.720036
45.6	1	0.86541
45.6	1	0.521845
36.5	1	0.988517
97.9	1	0.8978
96	1	0.916847
24.4	1	0.676006
74.9	1	0.99639
93.4	1	0.985818
71	1	0.996592
42.5	1	0.679432
99.5	1	0.991231
99.5	1	0.993111
99.6	1	0.758046
62.2	1	0.645698
52.5	1	0.975141
39.1	1	0.920806
31.7	1	0.76263
27.1	1	0.589874
46.1	1	0.778986
54.2	1	0.844023
50.9	1	0.655716
62.9	1	0.996034
80.2	1	0.96339
61.7	1	0.509502
61.7	1	0.73951
24.5	1	0.687271
67.8	1	0.898008
67.8	1	0.859232
67.8	1	0.93499
67.8	1	0.978114
67.8	1	0.905544
60.3	1	0.927707
24.6	1	0.367488
24.6	1	0.284879
54.4	1	0.933177
95.1	1	0.99515
49.9	1	0.850769
50.1	1	0.870272
26.8	1	0.0741947
99.2	1	0.981113
99.6	1	0.979044
99.7	1	0.992018
98	1	0.966549
52.2	1	0.66097
52.2	1	0.0910481
54.6	1	0.36172
54.6	1	0.961857
55.1	1	0.293799
55.1	1	0.956154
96	1	0.929005
59.1	1	0.963099
59.1	1	0.693711
59.1	1	0.173187
27.7	1	0.435166
83.4	1	0.708165
50.8	1	0.977073
82.1	1	0.984593
51.7	1	0.916926
25.7	1	0.5408
25.7	1	0.430916
95.9	1	0.843576
95.9	1	0.970076
87	1	0.89555
33.2	1	0.660426
98.6	1	0.997008
89.7	1	0.992841
89.7	1	0.993104
61.1	1	0.972053
29.1	1	0.572791
30.7	1	0.469398
46.4	1	0.968562
46.4	1	0.978168
46.4	1	0.974136
21.8	1	0.183412
34.6	1	0.572279
39.9	1	0.714974
44.6	1	0.944845
44.6	1	0.958228
44.6	1	0.890353
43.8	1	0.968322
43.8	1	0.968764
43.8	1	0.918557
43.8	1	0.962849
43.8	1	0.970116
43.8	1	0.917181
97.4	1	0.974307
39.9	1	0.964288
40.4	1	0.955694
61.6	1	0.998101
55.5	1	0.432556
55.5	1	0.969624
56.1	1	0.413905
56.1	1	0.965266
56.3	1	0.542419
56.3	1	0.975776
90.4	1	0.922055
90.4	1	0.956961
90.4	1	0.954933
84.6	1	0.932984
98	1	0.919144
98.2	1	0.996505
99.8	1	0.949329
64.1	1	0.9952
90.7	1	0.949614
19.7	1	0.686118
53.9	1	0.484715
67.2	1	0.997399
68.3	1	0.998006
18.9	1	0.113867
93.6	1	0.979483
39.1	1	0.200785
39.1	1	0.503409
39.1	1	0.385872
39.1	1	0.417038
38.5	1	0.538787
38.5	1	0.444603
38.5	1	0.365523
39.3	1	0.617374
39.3	1	0.463295
39.3	1	0.407502
65.5	1	0.991143
96	1	0.869547
50.5	1	0.932567
80.1	1	0.941607
80.1	1	0.941607
99.8	1	0.976289
55.4	1	0.977783
51.1	1	0.968061
51.1	1	0.19555
41.7	1	0.947788
62.7	1	0.332933
62.5	1	0.303592
30.1	1	0.190898
19.9	1	0.0943565
19.9	1	0.431277
19.9	1	0.11286
22.5	1	0.700287
98.2	1	0.97908
41.3	1	0.893678
55.7	1	0.991021
67.3	1	0.998463
35.5	1	0.995641
34.6	1	0.995979
53.5	1	0.992969
93	1	0.655139
51.6	1	0.992818
51.6	1	0.99276
56.2	1	0.989365
30.4	1	0.924311
35.3	1	0.85542
92.3	1	0.924258
64.5	1	0.997609
18.1	1	0.136656
71.3	1	0.917708
99.8	1	0.745459
99.8	1	0.869924
55.5	1	0.98546
55.5	1	0.976622
55.5	1	0.882948
57.2	1	0.992195
28.6	1	0.407714
72.7	1	0.979948
38.4	1	0.706713
38.4	1	0.563898
38.4	1	0.421977
39.5	1	0.988621
45.5	1	0.875169
89.7	1	0.863805
89.7	1	0.624598
55.6	1	0.886992
27.5	1	0.508289
27.5	1	0.045926
33.3	1	0.18087
33.3	1	0.741318
34.4	1	0.24038
95	1	0.969943
99.1	1	0.734919
93.3	1	0.794735
93.3	1	0.816662
93.3	1	0.784962
66	1	0.996692
22.9	1	0.705435
35	1	0.86709
48.6	1	0.944423
46.6	1	0.966118
47	1	0.950648
48.2	1	0.945192
95.8	1	0.97643
96.9	1	0.97643
18.9	1	0.264445
96.9	1	0.980352
39.8	1	0.63076
39.8	1	0.566029
71.3	1	0.945029
99	1	0.966706
73.3	1	0.996781
36.5	1	0.516101
99.8	1	0.990164
89.4	1	0.978899
89.4	1	0.967172
89.4	1	0.932317
89.4	1	0.920606
89.4	1	0.957953
89.4	1	0.970657
89.4	1	0.958589
89.4	1	0.74206
89.4	1	0.896979
89.4	1	0.973311
94.2	1	0.853678
94.8	1	0.906393
94.8	1	0.960666
94.8	1	0.956346
94.8	1	0.947737
99.2	1	0.968764
99.2	1	0.972532
67.4	1	0.502064
98.8	1	0.940771
42.9	1	0.917508
92.6	1	0.949142
92.6	1	0.905546
37.2	1	0.791366
24.8	1	0.0483868
24.8	1	0.128078
53.4	1	0.925278
51.8	1	0.950052
23.2	1	0.446235
53.2	1	0.290286
99.4	1	0.759431
92.8	1	0.285849
92.8	1	0.832008
35.2	1	0.935809
37.3	1	0.888739
49.8	1	0.946927
23.3	1	0.302555
99.7	1	0.991292
41.6	1	0.568206
91.6	1	0.98158
37	1	0.617735
37	1	0.495192
27.5	1	0.695843
67.3	1	0.996836
87.5	1	0.981045
87.5	1	0.990189
53.4	1	0.935279
53.4	1	0.953631
42.9	1	0.557318
42.9	1	0.488158
37.9	1	0.642757
37.9	1	0.552311
96.1	1	0.987298
96.1	1	0.985942
57.2	1	0.953279
57.2	1	0.964993
52.9	1	0.955465
52.9	1	0.953116
51.5	1	0.944901
51.5	1	0.966614
99.6	1	0.991355
54.2	1	0.942523
54.2	1	0.959681
54.2	1	0.955775
54.2	1	0.966328
99.6	1	0.985798
34.8	1	0.906081
28.6	1	0.559472
28.6	1	0.311496
26.8	1	0.601486
26.8	1	0.266957
66.8	1	0.996854
66	1	0.996499
24.9	1	0.479995
32.7	1	0.956454
32.7	1	0.946437
41.9	1	0.881853
74.8	1	0.99569
36.1	1	0.928759
37.5	1	0.95575
33.9	1	0.950594
44.1	1	0.630963
44.1	1	0.416126
44.1	1	0.733868
44.1	1	0.963748
44.1	1	0.732597
44.1	1	0.767483
73.7	1	0.99559
74.3	1	0.996575
74.3	1	0.996224
73.5	1	0.996764
73.9	1	0.995955
73.9	1	0.995955
23.8	1	0.746959
68.8	1	0.985966
67.6	1	0.996833
49.9	1	0.283063
49.9	1	0.281475
49.9	1	0.946737
23.3	1	0.30123
23.3	1	0.350926
23.3	1	0.179767
73.7	1	0.996903
99.6	1	0.997795
32.2	1	0.119503
32.2	1	0.717921
32.2	1	0.119503
77.5	1	0.989922
77.5	1	0.987501
52.5	1	0.921969
48.6	1	0.95428
53.3	1	0.941317
54.5	1	0.947303
54.1	1	0.946167
54.1	1	0.947455
98.7	1	0.952597
99.6	1	0.980898
99.7	1	0.945654
99.7	1	0.968117
99.7	1	0.982726
99.7	1	0.987714
34	1	0.944275
35.7	1	0.949733
44.7	1	0.957244
50	1	0.849277
99.9	1	0.991064
83.1	1	0.958455
62.3	1	0.907428
36.6	1	0.921853
36.2	1	0.921853
35.9	1	0.921853
41	1	0.937109
49.8	1	0.945819
50.9	1	0.951935
52.1	1	0.943732
52.1	1	0.943732
38.9	1	0.775366
38.9	1	0.426567
38.9	1	0.426567
38.9	1	0.205843
50.9	1	0.935022
50.5	1	0.935022
50.2	1	0.958695
49.3	1	0.962221
51.2	1	0.959594
97.4	1	0.969667
97.4	1	0.965797
97.4	1	0.866631
97.4	1	0.818264
87.1	1	0.982184
87.1	1	0.976208
70.2	1	0.983405
29.2	1	0.713314
29.2	1	0.895341
29.2	1	0.555224
76.4	1	0.857732
76.4	1	0.787408
21.6	1	0.206375
21.8	1	0.237122
42.9	1	0.410696
41.1	1	0.788181
41.1	1	0.721083
30.6	1	0.971973
88	1	0.963792
88	1	0.968361
88	1	0.974402
88	1	0.966985
88	1	0.968506
88	1	0.933483
88	1	0.956921
88	1	0.912413
88	1	0.962807
88	1	0.942003
88	1	0.978032
88	1	0.945528
88	1	0.919482
97	1	0.988221
42.8	1	0.917579
18	1	0.234617
40.3	1	0.719496
75	1	0.985791
75	1	0.973883
63.3	1	0.746645
35.7	1	0.942153
46.9	1	0.951855
46.9	1	0.639912
49.6	1	0.988905
49.6	1	0.987796
95.5	1	0.94505
95.2	1	0.941488
33.2	1	0.994979
20.8	1	0.418318
21.2	1	0.314578
99.8	1	0.990679
99.8	1	0.99133
99.6	1	0.990268
25.5	1	0.0985413
53.4	1	0.430729
94.9	1	0.944564
41.6	1	0.799888
53.3	1	0.944637
53.3	1	0.886196
53.3	1	0.944637
23.9	1	0.433675
45.8	1	0.656473
98.4	1	0.994046
98.4	1	0.99449
75.9	1	0.995574
98.9	1	0.978816
14	1	0.307575
99.2	1	0.973178
99.2	1	0.973842
20.4	1	0.7494
89.1	1	0.882085
41	1	0.707162
89.4	1	0.903626
89.4	1	0.901255
41.7	1	0.938131
56.6	1	0.865869
48	1	0.939561
63.7	1	0.989804
63.7	1	0.988825
44.7	1	0.885163
46.3	1	0.0261173
23.7	1	0.341578
66	1	0.998014
91.8	1	0.831077
91.3	1	0.833493
22	1	0.116926
66.8	1	0.997595
32.2	1	0.735564
64.7	1	0.972828
67.4	1	0.969067
99.6	1	0.997582
73.1	1	0.979468
36.2	1	0.165034
64.5	1	0.998
38	1	0.129514
36.4	1	0.214922
36.4	1	0.13793
88.7	1	0.976373
99.9	1	0.992087
99.9	1	0.990882
91.1	1	0.976391
99.6	1	0.983172
57.9	1	0.950624
29.7	1	0.371549
57.5	1	0.92616
29.1	1	0.604589
29.1	1	0.283003
48.2	1	0.995035
74.9	1	0.518091
74.9	1	0.797362
78.2	1	0.996834
19.6	1	0.214621
85.9	1	0.986117
49.6	1	0.957118
53	1	0.343563
53	1	0.937786
51.4	1	0.948986
51.8	1	0.94628
53	1	0.955432
52.9	1	0.959235
53	1	0.961508
53	1	0.942183
52.7	1	0.939701
90.6	1	0.870255
90.6	1	0.987354
66.2	1	0.982106
64.1	1	0.84189
64.1	1	0.501782
73.5	1	0.996842
70.6	1	0.969609
99.7	1	0.996077
99.6	1	0.995746
84.3	1	0.9866
20.7	1	0.19514
47.3	1	0.969008
83.5	1	0.963194
97.8	1	0.989061
50.2	1	0.948912
50.2	1	0.986036
68.3	1	0.978957
68.3	1	0.982715
98	1	0.917287
20.6	1	0.227117
19.7	1	0.89407
58	1	0.982646
91.5	1	0.935888
30.8	1	0.826553
28.7	1	0.588571
28.7	1	0.456464
28.7	1	0.623669
67.3	1	0.990884
99.6	1	0.948009
99.8	1	0.972558
99.8	1	0.922155
50	1	0.939006
50	1	0.979492
50	1	0.948912
50	1	0.981427
19.7	1	0.614955
19.7	1	0.704087
82.6	1	0.976248
42.7	1	0.985667
51.1	1	0.32511
51.1	1	0.713784
51.7	1	0.66624
51.7	1	0.976702
87.7	1	0.98609
72.5	1	0.997645
72.1	1	0.997537
40.5	1	0.204692
68.3	1	0.9969
63.5	1	0.980589
63.5	1	0.989637
63.5	1	0.985332
99.5	1	0.981054
93	1	0.983587
93	1	0.993587
89.6	1	0.992811
89.6	1	0.991978
46.6	1	0.682976
46.6	1	0.635224
47.1	1	0.718478
46.8	1	0.705461
18.5	1	0.61178
18.5	1	0.469146
18.5	1	0.469146
18.5	1	0.61178
60.5	1	0.995091
33.6	1	0.791409
35.7	1	0.891154
35.7	1	0.809883
99.3	1	0.997946
62.5	1	0.948492
54.9	1	0.940547
23.3	1	0.447716
98.7	1	0.955254
98.7	1	0.872269
21.9	1	0.0957964
21.9	1	0.254293
21.9	1	0.124757
20.8	1	0.319741
46.1	1	0.699284
84.4	1	0.992939
22.2	1	0.0809716
22.2	1	0.0404522
64.7	1	0.0188746
64.7	1	0.974107
64.5	1	0.0220547
64.5	1	0.973312
64.3	1	0.0272826
64.3	1	0.968983
49.1	1	0.908374
38	1	0.733536
38	1	0.604736
38	1	0.468497
55.6	1	0.788996
91.4	1	0.925406
76.6	1	0.9493
75.4	1	0.9493
75.2	1	0.940595
92.6	1	0.88401
92.6	1	0.861477
87.7	1	0.776429
92.8	1	0.957274
51.9	1	0.0920739
51.9	1	0.235259
51.9	1	0.0158862
95.9	1	0.828531
95.9	1	0.816856
95.9	1	0.939424
95.9	1	0.934552
95.9	1	0.942487
95.9	1	0.934486
28.2	1	0.865379
99.6	1	0.955743
65.2	1	0.997115
47.9	1	0.0772673
47.9	1	0.0732692
47.9	1	0.00921475
49.4	1	0.0683663
49.4	1	0.0698502
49.4	1	0.00630444
47.8	1	0.0574005
47.8	1	0.0720145
47.8	1	0.00807495
49	1	0.104275
49	1	0.107856
49	1	0.00854137
30.4	1	0.0543089
97.4	1	0.908821
99.2	1	0.963797
42.6	1	0.866935
64.9	1	0.99157
55.1	1	0.949396
55.1	1	0.964129
55.3	1	0.961515
55.3	1	0.967046
23.8	1	0.13205
75.2	1	0.742986
33.9	1	0.975171
98.5	1	0.978852
32.9	1	0.857614
98.5	1	0.840917
20.6	1	0.17027
20	1	0.150961
21.6	1	0.254138
88.1	0	0.0196473
88.1	0	0.038759
88.1	0	0.038759
88.1	0	0.0474878
76.8	0	0.714559
76.8	0	0.119484
76.8	0	0.248738
18.8	0	0.0567152
18.8	0	0.126733
18.8	0	0.154555
96.2	0	0.0302325
96.2	0	0.0109218
96.2	0	0.0575782
27.2	0	0.0605547
27.2	0	0.0172515
27.2	0	0.0290274
26.9	0	0.0478287
26.9	0	0.197583
26.9	0	0.108429
20.9	0	0.279973
20.9	0	0.123839
20.9	0	0.0442483
49.2	0	0.00280578
49.2	0	0.00959191
49.2	0	0.465423
49.2	0	0.00280578
49.2	0	0.120947
49.2	0	0.0627977
49.2	0	0.0732895
28.3	0	0.00789984
28.1	0	0.0102795
28.1	0	0.0156705
28.6	0	0.0100845
28.6	0	0.00450321
28.6	0	0.0770426
28.6	0	0.0291137
55.5	0	0.467971
55.5	0	0.207842
55.5	0	0.0682542
64.5	0	0.0146871
64.5	0	0.00930069
64.5	0	0.00545411
64.5	0	0.00834958
65.2	0	0.0016152
64.5	0	0.0140097
64.5	0	0.0085271
64.5	0	0.0176871
65	0	0.00725098
65	0	0.0085305
65	0	0.0123085
65	0	0.00897804
65	0	0.00200765
65	0	0.0179681
65	0	0.0197737
65.2	0	0.00143859
65.2	0	0.0161427
65.2	0	0.0143412
65.2	0	0.00141376
65.2	0	0.0140691
65.2	0	0.0154637
66	0	0.0154295
55.6	0	0.0194642
55.6	0	0.453971
55.6	0	0.184287
81.6	0	0.0414277
81.6	0	0.253719
81.6	0	0.0153333
81.6	0	0.0414277
81.6	0	0.042177
81.6	0	0.0153333
81.6	0	0.118046
57.3	0	0.176595
57.3	0	0.046023
57.3	0	0.256783
25.5	0	0.0728451
25.5	0	0.0164484
25.5	0	0.0889208
26	0	0.0138047
25.8	0	0.0168777
25.8	0	0.110468
25.8	0	0.114686
26.9	0	0.0446195
26.9	0	0.058714
26.9	0	0.29261
26.9	0	0.0901753
26.9	0	0.0128053
26.9	0	0.0989057
25.3	0	0.0557008
25.3	0	0.0124982
43.5	0	0.063931
43.5	0	0.0694264
29.4	0	0.230985
29.4	0	0.495791
29.4	0	0.480869
29.4	0	0.495791
29.4	0	0.230985
86.2	0	0.216241
86.2	0	0.161552
86.2	0	0.203409
86.2	0	0.0525635
86.2	0	0.069032
86.2	0	0.364706
49.8	0	0.00662968
39.3	0	0.0849486
39.3	0	0.186668
90.6	0	0.00365902
90.6	0	0.0292201
90.6	0	0.0228748
95.1	0	0.106637
95.1	0	0.221039
95.1	0	0.266744
95.1	0	0.182245
95.1	0	0.183889
95.1	0	0.406549
35.4	0	0.0835546
35.4	0	0.0612338
98.6	0	0.0163166
98.6	0	0.0730665
98.6	0	0.00892398
98.6	0	0.0261568
45.4	0	0.037456
45.4	0	0.0474422
45.4	0	0.181674
47.2	0	0.0145141
47.2	0	0.0307344
46.3	0	0.0447512
46.3	0	0.0801802
46.3	0	0.0107874
46.3	0	0.0731909
46.3	0	0.0140729
46.3	0	0.0351756
52.8	0	0.051726
52.8	0	0.371687
52.8	0	0.0661315
52.8	0	0.268009
51.2	0	0.818503
51.2	0	0.255681
51.2	0	0.0763059
39.7	0	0.0920583
60.4	0	0.272573
60.4	0	0.126631
60.4	0	0.259627
60.4	0	0.273997
60.4	0	0.0561005
60.4	0	0.0753876
60	0	0.133403
60	0	0.299702
60	0	0.277541
60	0	0.0930725
60	0	0.0626752
60	0	0.128606
59.6	0	0.10971
59.6	0	0.0769753
59.6	0	0.167974
59.6	0	0.135819
59.6	0	0.249423
59.6	0	0.0824053
59.6	0	0.099043
54.8	0	0.0467624
54.8	0	0.00621373
54.8	0	0.0462629
54.8	0	0.0121959
55.6	0	0.0436991
55.6	0	0.0143724
55.6	0	0.0349192
55.6	0	0.024456
55.1	0	0.0159701
55.7	0	0.0711399
47.5	0	0.049129
47.5	0	0.0795355
47.5	0	0.0138344
52.9	0	0.0349338
52.9	0	0.0609141
52.9	0	0.0412643
52.9	0	0.341085
50	0	0.0864384
50	0	0.152385
50	0	0.0676751
50	0	0.0668169
49.5	0	0.0143824
49.5	0	0.039883
49.5	0	0.0759228
48.4	0	0.0779205
48.4	0	0.0620041
48.4	0	0.0269168
48.4	0	0.0570121
48.4	0	0.127245
48.4	0	0.0900501
19.4	0	0.0222619
19.4	0	0.103283
19.4	0	0.0302592
19.4	0	0.130961
97.4	0	0.0226807
97.4	0	0.0324137
97.4	0	0.0508135
97.4	0	0.0139939
97.4	0	0.0508135
97.4	0	0.0787174
48.8	0	0.756585
48.8	0	0.0567696
48.8	0	0.0669986
70.2	0	0.0931113
67.1	0	0.0120599
51.9	0	0.0838141
51.9	0	0.0116956
51.9	0	0.0521204
51.6	0	0.0118966
51.6	0	0.0720509
51.2	0	0.0648828
51.2	0	0.00991439
51.2	0	0.0827098
51.2	0	0.0972071
51.4	0	0.0981858
51.4	0	0.011501
51.4	0	0.141468
51.4	0	0.0831494
14.6	0	0.22534
14.6	0	0.265271
14.6	0	0.213087
14.6	0	0.122323
49.3	0	0.0225177
49.3	0	0.0476116
49.3	0	0.0145197
47.4	0	0.0452867
47.4	0	0.0421191
47.4	0	0.0379133
52.8	0	0.104937
52.8	0	0.0297878
48.4	0	0.074813
49.1	0	0.0672766
48.4	0	0.0162982
48.4	0	0.00988311
48.4	0	0.00206623
48.4	0	0.0164909
47.7	0	0.0504191
47.7	0	0.112575
47.7	0	0.037655
17.4	0	0.152623
17.4	0	0.620475
17.4	0	0.182294
17.4	0	0.242479
94.4	0	0.0986832
94.4	0	0.00658255
94.4	0	0.173278
94.4	0	0.232087
94.4	0	0.00658255
94.4	0	0.265712
94.4	0	0.232087
94.4	0	0.00658255
94.4	0	0.232087
94.4	0	0.265712
94.4	0	0.00658255
94.4	0	0.232087
94.4	0	0.0986832
94.4	0	0.00658255
94.4	0	0.265712
94.4	0	0.00658255
94.4	0	0.232087
40.3	0	0.0833788
40.3	0	0.0875487
40.3	0	0.0488945
55.2	0	0.281189
55.2	0	0.0676972
55.2	0	0.650023
55.2	0	0.173755
55.2	0	0.650023
79.8	0	0.00340615
79.8	0	0.0140446
79.8	0	0.0129636
79.8	0	0.00353462
79.8	0	0.0475179
79.8	0	0.0670314
67.4	0	0.00349609
67.4	0	0.0335704
67.4	0	0.0111037
66.9	0	0.0926117
66.9	0	0.0120285
66.9	0	0.0138531
53.5	0	0.0113011
53.5	0	0.1243
53.5	0	0.0253715
45.2	0	0.0591113
45.2	0	0.0268007
45.2	0	0.440041
45.2	0	0.0186498
45.2	0	0.439304
45.2	0	0.747916
97.3	0	0.0651582
97.3	0	0.209561
51.2	0	0.180513
51.2	0	0.121378
51.2	0	0.0114439
88.2	0	0.0717408
88.2	0	0.174386
88.2	0	0.0717408
88.2	0	0.134163
88.2	0	0.187491
48.4	0	0.735506
46.7	0	0.0528279
46.7	0	0.0213792
46.7	0	0.0263142
46.7	0	0.0528279
46.7	0	0.152631
66.9	0	0.0079209
66.9	0	0.0246487
66.9	0	0.0272909
53	0	0.141934
53	0	0.478426
53	0	0.0124662
99.5	0	0.0223421
99.5	0	0.0283851
99.5	0	0.0157674
99.5	0	0.00934523
99.5	0	0.0141332
23.4	0	0.0882665
42	0	0.0906677
42	0	0.196563
47.8	0	0.0182044
47.8	0	0.0405375
42	0	0.188054
42	0	0.0928083
42	0	0.100075
42	0	0.0961425
42	0	0.185081
42	0	0.173646
25.5	0	0.427884
25.5	0	0.364447
25.5	0	0.158693
25.5	0	0.587804
25.5	0	0.857521
25.5	0	0.630919
25.5	0	0.760192
25.5	0	0.115983
25.5	0	0.529639
25.5	0	0.531146
92.2	0	0.0329891
92.2	0	0.0817948
92.2	0	0.153782
92.2	0	0.636278
92.2	0	0.0329891
92.2	0	0.671454
92.2	0	0.0329891
92.2	0	0.0276193
92.2	0	0.00727633
92.2	0	0.0110936
92.2	0	0.0329891
63.1	0	0.380767
63.1	0	0.0628115
94.4	0	0.561211
94.4	0	0.180849
94.4	0	0.211531
94.4	0	0.26403
94.4	0	0.211021
94.4	0	0.203976
94.4	0	0.561211
94.4	0	0.180849
94.4	0	0.204937
22.1	0	0.0319107
22.1	0	0.143657
84	0	0.0131791
47.1	0	0.0213114
47.1	0	0.215921
[truncated: 4,283 more rows]

## Sheet: Figure3b
max_ident	outcome	pred
88.1	1	0.98811
88.1	1	0.985275
76.8	1	0.684703
18.8	1	0.438157
96.2	1	0.891036
27.2	1	0.0778988
26.9	1	0.233219
20.9	1	0.0559319
49.2	1	0.989113
49.2	1	0.994351
28.3	1	0.951704
28.1	1	0.953249
28.6	1	0.965432
55.5	1	0.918249
64.5	1	0.978656
65.2	1	0.96173
64.5	1	0.970629
65	1	0.978945
65	1	0.981338
65.2	1	0.967865
65.2	1	0.970454
66	1	0.987127
55.6	1	0.956699
81.6	1	0.832771
81.6	1	0.886705
57.3	1	0.445446
25.5	1	0.520129
26	1	0.362342
25.8	1	0.565253
26.9	1	0.39292
26.9	1	0.359139
25.3	1	0.509831
43.5	1	0.950979
29.4	1	0.404438
29.4	1	0.311626
86.2	1	0.916157
86.2	1	0.826566
49.8	1	0.850534
39.3	1	0.923413
90.6	1	0.988336
95.1	1	0.871061
95.1	1	0.871061
95.1	1	0.753776
35.4	1	0.894503
98.6	1	0.968689
98.6	1	0.0162264
45.4	1	0.967764
47.2	1	0.963934
46.3	1	0.946815
46.3	1	0.959504
52.8	1	0.990835
51.2	1	0.84152
39.7	1	0.905307
60.4	1	0.22597
60.4	1	0.599562
60	1	0.202653
60	1	0.638792
59.6	1	0.220644
59.6	1	0.577576
54.8	1	0.97263
55.6	1	0.969316
55.1	1	0.966481
55.7	1	0.953322
47.5	1	0.94369
52.9	1	0.820323
50	1	0.928017
49.5	1	0.931265
48.4	1	0.976295
48.4	1	0.978829
19.4	1	0.826506
97.4	1	0.985118
97.4	1	0.980039
48.8	1	0.937737
70.2	1	0.897775
67.1	1	0.983555
51.9	1	0.946719
51.6	1	0.961853
51.2	1	0.934054
51.4	1	0.956602
14.6	1	0.239621
49.3	1	0.938376
47.4	1	0.942021
52.8	1	0.939975
48.4	1	0.965015
49.1	1	0.94682
48.4	1	0.996796
47.7	1	0.948843
17.4	1	0.685587
94.4	1	0.871332
94.4	1	0.893509
94.4	1	0.897056
94.4	1	0.413395
94.4	1	0.914147
94.4	1	0.908122
40.3	1	0.726841
55.2	1	0.629963
55.2	1	0.851232
79.8	1	0.837585
79.8	1	0.909835
67.4	1	0.977108
66.9	1	0.980771
53.5	1	0.976024
45.2	1	0.938366
45.2	1	0.34923
97.3	1	0.909154
51.2	1	0.977416
88.2	1	0.91899
88.2	1	0.858527
48.4	1	0.932839
46.7	1	0.590422
46.7	1	0.446944
66.9	1	0.997176
53	1	0.698247
99.5	1	0.990796
99.5	1	0.992896
23.4	1	0.0397686
42	1	0.834916
47.8	1	0.233235
42	1	0.563329
42	1	0.871701
25.5	1	0.805303
25.5	1	0.563854
25.5	1	0.599881
92.2	1	0.664052
92.2	1	0.389753
92.2	1	0.872246
92.2	1	0.81331
63.1	1	0.656885
94.4	1	0.799282
94.4	1	0.822135
94.4	1	0.952827
22.1	1	0.449326
84	1	0.986138
47.1	1	0.498947
48	1	0.580148
84	1	0.981108
99.8	1	0.934606
64.5	1	0.917555
67.5	1	0.97388
45.8	1	0.563108
98.8	1	0.981585
26.9	1	0.382431
58.6	1	0.975194
88.7	1	0.992568
88.3	1	0.99036
99.6	1	0.99502
48.1	1	0.957765
46.1	1	0.374756
82.6	1	0.645722
82.6	1	0.912526
82.6	1	0.821159
27.1	1	0.273081
61.4	1	0.991997
61.4	1	0.991653
45.2	1	0.269911
45.2	1	0.6638
45.2	1	0.669031
45.2	1	0.879812
45.2	1	0.487345
50	1	0.644191
50	1	0.466831
50	1	0.606729
50	1	0.906118
50	1	0.861912
50	1	0.78395
34	1	0.546372
93.1	1	0.938145
93.1	1	0.963062
93.1	1	0.951781
93.1	1	0.925542
93.1	1	0.9639
78.3	1	0.971064
78.3	1	0.957791
70.2	1	0.98705
22.3	1	0.121095
56.4	1	0.86022
56.4	1	0.86022
56.3	1	0.878845
57.3	1	0.889279
57.6	1	0.858667
57.2	1	0.681701
57.6	1	0.858667
44.7	1	0.957025
46.1	1	0.957457
45.7	1	0.941234
94	1	0.895033
50.8	1	0.93686
55.8	1	0.904664
55.3	1	0.916501
19.3	1	0.513624
19.3	1	0.769096
47	1	0.954644
26.3	1	0.498442
40.2	1	0.625312
49.3	1	0.842667
73.4	1	0.976307
35.9	1	0.516261
85.2	1	0.939724
96.1	1	0.975397
96.1	1	0.887643
96.1	1	0.948685
96.1	1	0.88461
96.1	1	0.94083
96.1	1	0.947917
96.1	1	0.975397
96.1	1	0.903709
96.1	1	0.854593
96.1	1	0.948685
97.1	1	0.963734
97.1	1	0.779376
30.2	1	0.241698
78.9	1	0.98876
46.3	1	0.750772
70.8	1	0.996971
91.7	1	0.832861
26.5	1	0.87695
99.5	1	0.943827
99.5	1	0.951045
17.5	1	0.688389
54.3	1	0.994317
33.3	1	0.868773
39.4	1	0.737812
99.3	1	0.988049
87.3	1	0.957616
83.7	1	0.93805
94.7	1	0.458686
94.7	1	0.796002
23.6	1	0.13393
23.6	1	0.0288381
56.2	1	0.358024
56.2	1	0.40054
84.3	1	0.965297
51.6	1	0.959225
34.4	1	0.941043
33.7	1	0.864593
44.8	1	0.716957
44.8	1	0.412596
55.1	1	0.85098
38.4	1	0.979219
60.4	1	0.977722
58.8	1	0.98417
78	1	0.815611
78	1	0.788102
78	1	0.615016
57.1	1	0.830493
58.6	1	0.703224
58.6	1	0.703224
58.3	1	0.855786
57.9	1	0.699831
56.5	1	0.728247
56.1	1	0.712532
44.4	1	0.359036
99.8	1	0.978446
99.8	1	0.966643
99.8	1	0.963694
99.8	1	0.937198
46.7	1	0.786513
46.7	1	0.559979
46.7	1	0.724582
46.7	1	0.449254
46.7	1	0.278102
36.6	1	0.585153
36.6	1	0.698488
36.6	1	0.729603
99.5	1	0.855664
99.5	1	0.938522
99.5	1	0.870982
99.5	1	0.938522
99.7	1	0.985629
90.3	1	0.966678
54.8	1	0.959254
95.1	1	0.971302
76.9	1	0.937129
18.1	1	0.199271
36.3	1	0.687412
36.3	1	0.119082
36.3	1	0.814472
58.4	1	0.977224
86.7	1	0.986399
51.9	1	0.694962
51.9	1	0.823429
51.1	1	0.957862
51.1	1	0.647903
72.3	1	0.870681
44.2	1	0.812342
44.2	1	0.405375
51.9	1	0.691954
51.9	1	0.810471
44.9	1	0.910163
44	1	0.855262
89.6	1	0.636124
97.1	1	0.888297
97.1	1	0.836758
77.8	1	0.997326
50.5	1	0.914899
41.1	1	0.947857
41.1	1	0.979971
32.9	1	0.648292
32.9	1	0.166497
65.5	1	0.994144
33.8	1	0.786903
33.8	1	0.68352
99.8	1	0.98642
99.5	1	0.986412
99.3	1	0.965841
95.1	1	0.974391
96.9	1	0.987227
97.8	1	0.986438
98.1	1	0.988424
53.7	1	0.967012
54.4	1	0.966183
76.6	1	0.986334
98.6	1	0.986131
21.6	1	0.824928
29.9	1	0.959998
23.6	1	0.157344
23.6	1	0.626605
23.6	1	0.262738
20.1	1	0.532027
32.1	1	0.677966
33.4	1	0.580431
46.8	1	0.976281
18.9	1	0.466231
56.5	1	0.758227
34.3	1	0.478379
51.5	1	0.959047
40.1	1	0.901413
39.7	1	0.915923
38.6	1	0.907862
28.8	1	0.918157
35.7	1	0.923719
54.4	1	0.465156
89.9	1	0.990978
94.4	1	0.96248
97.6	1	0.850167
42.4	1	0.627828
84.2	1	0.859343
93.6	1	0.955667
90.5	1	0.970735
51.1	1	0.833177
26.7	1	0.474096
26.7	1	0.0257584
99.6	1	0.971484
94.6	1	0.980721
13.9	1	0.0457801
41.2	1	0.909678
15.3	1	0.885526
99	1	0.983044
99	1	0.974539
17.9	1	0.564346
35.6	1	0.615896
43	1	0.557195
90.9	1	0.809036
90.9	1	0.835939
90.9	1	0.803638
90.9	1	0.87524
90.9	1	0.908733
90.9	1	0.971807
90.9	1	0.90861
90.9	1	0.883695
90.9	1	0.975447
44.6	1	0.203619
65.8	1	0.993262
35.7	1	0.959462
99.8	1	0.994724
35.5	1	0.935227
27.2	1	0.196636
33.9	1	0.910901
33.9	1	0.453123
92.7	1	0.763804
94.5	1	0.942239
20.1	1	0.218308
20.1	1	0.218308
72.6	1	0.998265
22	1	0.183246
65.7	1	0.99739
42.5	1	0.949913
94.9	1	0.967066
94.9	1	0.967066
96.7	1	0.982091
96.7	1	0.982091
81.3	1	0.963861
32.7	1	0.258399
21.3	1	0.0650404
55.2	1	0.936203
99.4	1	0.939071
45.5	1	0.745882
45.7	1	0.706339
54.8	1	0.183485
54.8	1	0.964393
25.4	1	0.633201
54.9	1	0.806148
54.9	1	0.657233
96	1	0.920342
50.7	1	0.678163
50.7	1	0.489639
50.7	1	0.674692
50.7	1	0.88871
25.8	1	0.821671
25.8	1	0.946167
45	1	0.743049
21.4	1	0.247423
70.8	1	0.299906
45.8	1	0.0813912
45.8	1	0.654936
48.1	1	0.611632
48.1	1	0.3201
48.1	1	0.627802
48.1	1	0.465603
48.1	1	0.203345
49	1	0.584327
49	1	0.401359
49	1	0.588844
49	1	0.302979
49	1	0.676362
49	1	0.588844
49	1	0.155621
49.1	1	0.577309
49.1	1	0.342449
49.1	1	0.530179
49.1	1	0.707358
49.1	1	0.530179
49.1	1	0.209554
90.6	1	0.919375
21.3	1	0.129231
99	1	0.994658
49.1	1	0.554138
49.1	1	0.340546
49.1	1	0.438764
49.1	1	0.589762
49.1	1	0.438764
49.1	1	0.238276
47.8	1	0.910092
47.8	1	0.724106
47.8	1	0.400665
94.3	1	0.956687
94.3	1	0.980352
94.3	1	0.971608
28.8	1	0.926803
93.9	1	0.99235
99.5	1	0.992391
99.5	1	0.992698
28.4	1	0.594973
28.4	1	0.45994
98	1	0.979687
97.3	1	0.988729
50.8	1	0.332619
99.4	1	0.995496
99.7	1	0.995282
99.7	1	0.996787
99.7	1	0.996818
92.1	1	0.663592
92.1	1	0.719322
92.1	1	0.53974
20.4	1	0.595246
71	1	0.585536
71	1	0.267861
71.7	1	0.517273
96.2	1	0.981573
46.2	1	0.651942
46.2	1	0.91529
45	1	0.956275
45	1	0.962763
45	1	0.89464
93.6	1	0.921618
93.6	1	0.279768
93.6	1	0.706077
93.6	1	0.307125
93.6	1	0.710653
93.6	1	0.706077
92.1	1	0.215882
92.1	1	0.141901
92.1	1	0.34102
92.1	1	0.736282
92.1	1	0.361417
92.1	1	0.361718
92.1	1	0.78782
92.1	1	0.34102
92.1	1	0.736282
92.1	1	0.263003
92.1	1	0.78782
92.1	1	0.141901
19.8	1	0.768511
68.7	1	0.886919
68.7	1	0.885576
68.7	1	0.875325
68.7	1	0.898974
44.7	1	0.327896
44.7	1	0.0951777
99.4	1	0.980481
52.1	1	0.981731
52.1	1	0.980266
96.8	1	0.873664
75.1	1	0.996446
75.6	1	0.995844
75.6	1	0.996908
20.3	1	0.856653
20.3	1	0.217722
26.7	1	0.155266
26.7	1	0.518535
88.2	1	0.960291
96.8	1	0.92865
98.2	1	0.979556
42.7	1	0.909162
86.7	1	0.95523
26.2	1	0.155374
40.5	1	0.953458
69.3	1	0.94204
57.6	1	0.789599
57.9	1	0.783297
34.9	1	0.902634
40.1	1	0.692609
19.7	1	0.557509
70.3	1	0.997253
19.4	1	0.599583
63.3	1	0.995457
31.7	1	0.899452
31.7	1	0.959422
99.7	1	0.957881
44.4	1	0.739681
82	1	0.947742
82	1	0.967617
99.7	1	0.941572
99.7	1	0.980616
99.7	1	0.985499
99.7	1	0.988441
48.4	1	0.961034
82.4	1	0.955435
82.4	1	0.946388
89.8	1	0.980728
29.7	1	0.902131
43.3	1	0.959078
63.7	1	0.890056
63.7	1	0.92109
93.7	1	0.791654
93.7	1	0.914504
87.2	1	0.926634
87.2	1	0.960808
87.2	1	0.858297
58.6	1	0.897384
53.1	1	0.977002
51.6	1	0.970423
53.7	1	0.970531
20.7	1	0.206208
43.3	1	0.809726
43.5	1	0.818921
50	1	0.967791
97.1	1	0.935722
96.1	1	0.970797
96.1	1	0.977642
95.4	1	0.829464
95.4	1	0.970849
94.7	1	0.890909
94.7	1	0.97122
84.4	1	0.979461
44.7	1	0.957927
94.7	1	0.965184
94.7	1	0.968274
94.7	1	0.973261
94.7	1	0.97066
94.7	1	0.967567
94.7	1	0.799482
94.7	1	0.97965
47.4	1	0.960702
99.2	1	0.972414
98.8	1	0.978521
88.8	1	0.961331
88.8	1	0.975317
88.8	1	0.964658
33.3	1	0.0433508
99.2	1	0.978369
99.7	1	0.96141
99.7	1	0.849803
99.7	1	0.859163
27.8	1	0.776592
52.2	1	0.82855
52.2	1	0.781127
52.2	1	0.158842
66.3	1	0.843265
66.3	1	0.955464
60.2	1	0.937347
60	1	0.921219
59.9	1	0.946994
60.2	1	0.947429
60.2	1	0.948281
59.8	1	0.915644
60.4	1	0.934652
59.6	1	0.92169
60	1	0.935836
60	1	0.948609
59.9	1	0.948315
76.8	1	0.994009
61.1	1	0.915678
22.6	1	0.728477
65.5	1	0.809535
55.6	1	0.921842
55.6	1	0.956024
56.5	1	0.892706
56.5	1	0.933188
56.8	1	0.926701
56.8	1	0.964085
56.4	1	0.908317
56.4	1	0.962067
98.7	1	0.948994
98.8	1	0.949101
75.8	1	0.99691
63.4	1	0.533662
63.4	1	0.256287
63.4	1	0.166318
46.4	1	0.752297
46.4	1	0.377091
29.4	1	0.863187
29.4	1	0.595368
29.4	1	0.589519
29.4	1	0.567419
29.4	1	0.611715
98.5	1	0.981423
40.5	1	0.82064
99.5	1	0.990262
80.9	1	0.965473
80.9	1	0.760504
80.9	1	0.902978
80.9	1	0.891874
80.9	1	0.846424
80.9	1	0.810784
80.9	1	0.808325
93.2	1	0.961772
93.2	1	0.887203
93.2	1	0.960547
93.2	1	0.919905
93.2	1	0.867355
93.2	1	0.915858
93.2	1	0.881012
59.7	1	0.962133
23.5	1	0.504295
45.5	1	0.884778
17	1	0.843084
98.9	1	0.948178
99.5	1	0.95654
41.3	1	0.125836
41.3	1	0.162528
73.1	1	0.986933
82.2	1	0.549814
34.3	1	0.925127
34.3	1	0.965548
98.4	1	0.022294
35.6	1	0.776251
25	1	0.185892
55.9	1	0.99219
40.9	1	0.954113
40.9	1	0.950684
40.7	1	0.954378
89.4	1	0.975063
89.4	1	0.958092
24.7	1	0.191101
57.4	1	0.864518
55.1	1	0.840355
39	1	0.480589
94	1	0.98641
94	1	0.977373
96	1	0.976413
44	1	0.425282
28.9	1	0.845128
45.9	1	0.92012
42.4	1	0.908942
42.4	1	0.933497
61.7	1	0.966152
98.4	1	0.968601
54.7	1	0.979751
44	1	0.106278
65.2	1	0.994962
65.2	1	0.994876
64.8	1	0.995161
65	1	0.995164
71.7	1	0.922478
68	1	0.997308
47.9	1	0.941672
51.8	1	0.859074
48.4	1	0.968076
92.5	1	0.995909
92.5	1	0.996814
53.7	1	0.916602
52.9	1	0.916038
54.1	1	0.915573
53.3	1	0.898204
54.1	1	0.929183
49.3	1	0.94221
99.7	1	0.988405
99.7	1	0.990711
38.7	1	0.820822
98.3	1	0.965117
99.1	1	0.98235
58	1	0.98875
58	1	0.990076
52.5	1	0.949194
83.7	1	0.994986
83.7	1	0.995841
31.6	1	0.125811
53.7	1	0.962064
53.7	1	0.955677
19.3	1	0.262999
55.8	1	0.255875
99.5	1	0.982487
27.3	1	0.697656
27.3	1	0.444567
50.5	1	0.965789
33.3	1	0.85149
33.3	1	0.860109
69.9	1	0.991106
99.8	1	0.989899
99.6	1	0.989899
99.6	1	0.991699
54.5	1	0.945569
54.5	1	0.919947
99.3	1	0.992127
95.5	1	0.992049
54.9	1	0.971225
80.3	1	0.99245
80.3	1	0.993446
51.5	1	0.949887
99.7	1	0.993898
99.7	1	0.995718
99.4	1	0.994373
99.4	1	0.995394
99.7	1	0.994917
99.7	1	0.996182
48.4	1	0.900689
96.3	1	0.934149
22.6	1	0.185232
50.7	1	0.944667
97.5	1	0.961345
97.5	1	0.960854
97.5	1	0.926801
97.5	1	0.946682
98.6	1	0.879909
98.6	1	0.961878
98.6	1	0.693858
98.6	1	0.938517
98.6	1	0.697044
98.6	1	0.686187
98.6	1	0.938517
98.6	1	0.953519
99.5	1	0.916367
99.5	1	0.974581
99.5	1	0.759987
99.5	1	0.963307
99.5	1	0.768846
99.5	1	0.793072
99.5	1	0.972642
98.2	1	0.990983
98.2	1	0.994437
69.3	1	0.995419
99.4	1	0.989907
99.4	1	0.991449
51.2	1	0.865389
89.2	1	0.904297
75.9	1	0.995995
60.9	1	0.988304
60.9	1	0.990643
56.5	1	0.969179
56.5	1	0.977663
77.1	1	0.996679
37.8	1	0.888284
72	1	0.996668
23.3	1	0.073611
81.1	1	0.994147
54.4	1	0.994353
54.9	1	0.994125
54	1	0.993903
99.8	1	0.989232
65	1	0.993199
81.4	1	0.991097
53	1	0.991023
53	1	0.989967
93.6	1	0.967771
93.6	1	0.954877
93.6	1	0.956756
55.6	1	0.984082
48	1	0.819225
53	1	0.927303
53	1	0.919395
30	1	0.288509
70.1	1	0.921545
95	1	0.893556
95	1	0.724596
95	1	0.0440303
95	1	0.176722
95	1	0.878593
95	1	0.912104
97.4	1	0.860326
97.4	1	0.916749
98.8	1	0.846936
54.9	1	0.4877
87.4	1	0.972886
28.6	1	0.970437
35.4	1	0.68228
45.5	1	0.48012
21.8	1	0.189649
69.4	1	0.99733
24.3	1	0.152922
58.9	1	0.994697
47.2	1	0.989077
58.7	1	0.94204
34.7	1	0.994738
77.5	1	0.997641
25.3	1	0.06375
57	1	0.888779
44.2	1	0.955002
44.2	1	0.968982
44.2	1	0.895792
19.8	1	0.547433
56.1	1	0.355248
56.1	1	0.583346
55.2	1	0.566182
47	1	0.996769
34.2	1	0.759344
25.5	1	0.593287
26.8	1	0.598848
26.8	1	0.352618
27.2	1	0.586634
27.2	1	0.320534
27.2	1	0.563874
27.2	1	0.335581
27	1	0.563874
27	1	0.335581
28.2	1	0.562027
28.2	1	0.296992
26.5	1	0.565932
26.5	1	0.315152
27.3	1	0.603669
27.3	1	0.272633
27.3	1	0.597305
27.3	1	0.300822
27.1	1	0.607953
27.1	1	0.281548
27.3	1	0.619475
27.3	1	0.291483
27.3	1	0.372301
27.3	1	0.602411
27.3	1	0.300822
27.3	1	0.618568
27.3	1	0.280925
27.3	1	0.613536
27.3	1	0.280925
27.3	1	0.573151
27.3	1	0.290064
27.1	1	0.618568
27.1	1	0.280925
27.3	1	0.614267
27.3	1	0.281548
70.3	1	0.996729
75.7	1	0.865273
75.7	1	0.865273
23.2	1	0.80996
53.1	1	0.824577
44.6	1	0.593195
44.6	1	0.628468
99.5	1	0.991006
99.5	1	0.990166
35.9	1	0.994723
97	1	0.975476
50.2	1	0.96472
89.1	1	0.942373
89.1	1	0.891558
28.7	1	0.590975
28.7	1	0.340882
99.6	1	0.98704
99.6	1	0.985356
55	1	0.995363
68	1	0.99669
43.3	1	0.993569
84.1	1	0.995217
21	1	0.723375
45.7	1	0.99603
19.3	1	0.715138
98.9	1	0.960914
99.5	1	0.973634
52.6	1	0.992238
99	1	0.991841
80.2	1	0.893762
80.2	1	0.199779
70.2	1	0.985495
99.7	1	0.99165
15.3	1	0.373208
38.8	1	0.923258
78.3	1	0.929631
20.9	1	0.148654
19.8	1	0.564954
19.8	1	0.46909
98.7	1	0.959663
97.4	1	0.981433
97.8	1	0.983623
97.4	1	0.980275
93.2	1	0.933953
34.3	1	0.995788
20.5	1	0.833992
20.5	1	0.14729
20.5	1	0.6367
45.6	1	0.971963
38.4	1	0.7804
38.4	1	0.63018
38.4	1	0.735529
39.5	1	0.765261
39.5	1	0.63442
39.5	1	0.519023
39.8	1	0.744685
39.8	1	0.583448
39.8	1	0.675221
39.7	1	0.752643
39.7	1	0.619344
39.7	1	0.65457
54.1	1	0.980295
59.6	1	0.927515
59.6	1	0.937703
59.6	1	0.927515
99.6	1	0.962044
59	1	0.984072
59	1	0.983121
59	1	0.981926
27.3	1	0.942135
34	1	0.949247
34	1	0.496123
97.8	1	0.958843
99.6	1	0.921104
99.2	1	0.977663
96.4	1	0.970445
96.4	1	0.138081
90.2	1	0.938168
45.8	1	0.982058
70.3	1	0.980321
34.1	1	0.300265
34.1	1	0.300265
20.7	1	0.172363
35.4	1	0.688913
35.4	1	0.591818
35.4	1	0.404941
57.2	1	0.863136
67.6	1	0.987327
18.5	1	0.153447
18.5	1	0.149475
90.9	1	0.828956
65.8	1	0.935391
99.8	1	0.947567
99.8	1	0.9582
99.8	1	0.942972
99.8	1	0.961614
99.4	1	0.934247
99.4	1	0.956477
66.1	1	0.89508
33.3	1	0.272602
84.7	1	0.967612
85.9	1	0.968732
58.5	1	0.90473
58.5	1	0.937602
58.5	1	0.59945
58.5	1	0.138992
58.5	1	0.901805
57.5	1	0.926464
57.5	1	0.645558
42.9	1	0.927998
99.8	1	0.932674
99.8	1	0.954647
99.8	1	0.952354
98.1	1	0.862018
81.3	1	0.431944
50.2	1	0.870073
50.2	1	0.936002
76.8	1	0.994215
66	1	0.996349
63.9	1	0.904528
64.8	1	0.946011
62.6	1	0.935511
66.2	1	0.993741
34.2	1	0.579854
98.7	1	0.986191
97.8	1	0.98593
56.4	1	0.4432
33	1	0.450201
57.1	1	0.981567
57.9	1	0.963385
95.5	1	0.988458
39.7	1	0.64262
39.7	1	0.591912
52.1	1	0.990643
92.8	1	0.996259
93.4	1	0.996522
99.7	1	0.995699
99.7	1	0.996642
64.2	1	0.997058
99.6	1	0.964298
99.6	1	0.828699
99.6	1	0.875388
66.4	1	0.998166
24.5	1	0.791014
47.3	1	0.637205
71.7	1	0.990438
71.7	1	0.994797
51.2	1	0.773005
46.6	1	0.63204
73.3	1	0.996303
67.9	1	0.997319
67.9	1	0.998259
67.7	1	0.995288
24.5	1	0.236681
24.5	1	0.147687
24.5	1	0.12301
24.5	1	0.0766311
25.3	1	0.136434
25.3	1	0.273012
57.4	1	0.767916
47.1	1	0.874441
66.1	1	0.995744
98.2	1	0.995818
66.4	1	0.996779
66.4	1	0.996754
66	1	0.997318
66.3	1	0.997274
65.6	1	0.996704
65.3	1	0.995217
65.6	1	0.995224
56.3	1	0.983234
56.3	1	0.99301
56.3	1	0.983263
56.7	1	0.0180741
69.3	1	0.997348
47.4	1	0.730006
99.6	1	0.997451
44	1	0.956211
45.6	1	0.263032
45.6	1	0.676241
45.6	1	0.720036
45.6	1	0.86541
45.6	1	0.521845
36.5	1	0.988517
97.9	1	0.8978
96	1	0.916847
24.4	1	0.676006
74.9	1	0.99639
93.4	1	0.985818
71	1	0.996592
42.5	1	0.679432
99.5	1	0.991231
99.5	1	0.993111
99.6	1	0.758046
62.2	1	0.645698
52.5	1	0.975141
39.1	1	0.920806
31.7	1	0.76263
27.1	1	0.589874
46.1	1	0.778986
54.2	1	0.844023
50.9	1	0.655716
62.9	1	0.996034
80.2	1	0.96339
61.7	1	0.509502
61.7	1	0.73951
24.5	1	0.687271
67.8	1	0.898008
67.8	1	0.859232
67.8	1	0.93499
67.8	1	0.978114
67.8	1	0.905544
60.3	1	0.927707
24.6	1	0.367488
24.6	1	0.284879
54.4	1	0.933177
95.1	1	0.99515
49.9	1	0.850769
50.1	1	0.870272
26.8	1	0.0741947
99.2	1	0.981113
99.6	1	0.979044
99.7	1	0.992018
98	1	0.966549
52.2	1	0.66097
52.2	1	0.0910481
54.6	1	0.36172
54.6	1	0.961857
55.1	1	0.293799
55.1	1	0.956154
96	1	0.929005
59.1	1	0.963099
59.1	1	0.693711
59.1	1	0.173187
27.7	1	0.435166
83.4	1	0.708165
50.8	1	0.977073
82.1	1	0.984593
51.7	1	0.916926
25.7	1	0.5408
25.7	1	0.430916
95.9	1	0.843576
95.9	1	0.970076
87	1	0.89555
33.2	1	0.660426
98.6	1	0.997008
89.7	1	0.992841
89.7	1	0.993104
61.1	1	0.972053
29.1	1	0.572791
30.7	1	0.469398
46.4	1	0.968562
46.4	1	0.978168
46.4	1	0.974136
21.8	1	0.183412
34.6	1	0.572279
39.9	1	0.714974
44.6	1	0.944845
44.6	1	0.958228
44.6	1	0.890353
43.8	1	0.968322
43.8	1	0.968764
43.8	1	0.918557
43.8	1	0.962849
43.8	1	0.970116
43.8	1	0.917181
97.4	1	0.974307
39.9	1	0.964288
40.4	1	0.955694
61.6	1	0.998101
55.5	1	0.432556
55.5	1	0.969624
56.1	1	0.413905
56.1	1	0.965266
56.3	1	0.542419
56.3	1	0.975776
90.4	1	0.922055
90.4	1	0.956961
90.4	1	0.954933
84.6	1	0.932984
98	1	0.919144
98.2	1	0.996505
99.8	1	0.949329
64.1	1	0.9952
90.7	1	0.949614
19.7	1	0.686118
53.9	1	0.484715
67.2	1	0.997399
68.3	1	0.998006
18.9	1	0.113867
93.6	1	0.979483
39.1	1	0.200785
39.1	1	0.503409
39.1	1	0.385872
39.1	1	0.417038
38.5	1	0.538787
38.5	1	0.444603
38.5	1	0.365523
39.3	1	0.617374
39.3	1	0.463295
39.3	1	0.407502
65.5	1	0.991143
96	1	0.869547
50.5	1	0.932567
80.1	1	0.941607
80.1	1	0.941607
99.8	1	0.976289
55.4	1	0.977783
51.1	1	0.968061
51.1	1	0.19555
41.7	1	0.947788
62.7	1	0.332933
62.5	1	0.303592
30.1	1	0.190898
19.9	1	0.0943565
19.9	1	0.431277
19.9	1	0.11286
22.5	1	0.700287
98.2	1	0.97908
41.3	1	0.893678
55.7	1	0.991021
67.3	1	0.998463
35.5	1	0.995641
34.6	1	0.995979
53.5	1	0.992969
93	1	0.655139
51.6	1	0.992818
51.6	1	0.99276
56.2	1	0.989365
30.4	1	0.924311
35.3	1	0.85542
92.3	1	0.924258
64.5	1	0.997609
18.1	1	0.136656
71.3	1	0.917708
99.8	1	0.745459
99.8	1	0.869924
55.5	1	0.98546
55.5	1	0.976622
55.5	1	0.882948
57.2	1	0.992195
28.6	1	0.407714
72.7	1	0.979948
38.4	1	0.706713
38.4	1	0.563898
38.4	1	0.421977
39.5	1	0.988621
45.5	1	0.875169
89.7	1	0.863805
89.7	1	0.624598
55.6	1	0.886992
27.5	1	0.508289
27.5	1	0.045926
33.3	1	0.18087
33.3	1	0.741318
34.4	1	0.24038
95	1	0.969943
99.1	1	0.734919
93.3	1	0.794735
93.3	1	0.816662
93.3	1	0.784962
66	1	0.996692
22.9	1	0.705435
35	1	0.86709
48.6	1	0.944423
46.6	1	0.966118
47	1	0.950648
48.2	1	0.945192
95.8	1	0.97643
96.9	1	0.97643
18.9	1	0.264445
96.9	1	0.980352
39.8	1	0.63076
39.8	1	0.566029
71.3	1	0.945029
99	1	0.966706
73.3	1	0.996781
36.5	1	0.516101
99.8	1	0.990164
89.4	1	0.978899
89.4	1	0.967172
89.4	1	0.932317
89.4	1	0.920606
89.4	1	0.957953
89.4	1	0.970657
89.4	1	0.958589
89.4	1	0.74206
89.4	1	0.896979
89.4	1	0.973311
94.2	1	0.853678
94.8	1	0.906393
94.8	1	0.960666
94.8	1	0.956346
94.8	1	0.947737
99.2	1	0.968764
99.2	1	0.972532
67.4	1	0.502064
98.8	1	0.940771
42.9	1	0.917508
92.6	1	0.949142
92.6	1	0.905546
37.2	1	0.791366
24.8	1	0.0483868
24.8	1	0.128078
53.4	1	0.925278
51.8	1	0.950052
23.2	1	0.446235
53.2	1	0.290286
99.4	1	0.759431
92.8	1	0.285849
92.8	1	0.832008
35.2	1	0.935809
37.3	1	0.888739
49.8	1	0.946927
23.3	1	0.302555
99.7	1	0.991292
41.6	1	0.568206
91.6	1	0.98158
37	1	0.617735
37	1	0.495192
27.5	1	0.695843
67.3	1	0.996836
87.5	1	0.981045
87.5	1	0.990189
53.4	1	0.935279
53.4	1	0.953631
42.9	1	0.557318
42.9	1	0.488158
37.9	1	0.642757
37.9	1	0.552311
96.1	1	0.987298
96.1	1	0.985942
57.2	1	0.953279
57.2	1	0.964993
52.9	1	0.955465
52.9	1	0.953116
51.5	1	0.944901
51.5	1	0.966614
99.6	1	0.991355
54.2	1	0.942523
54.2	1	0.959681
54.2	1	0.955775
54.2	1	0.966328
99.6	1	0.985798
34.8	1	0.906081
28.6	1	0.559472
28.6	1	0.311496
26.8	1	0.601486
26.8	1	0.266957
66.8	1	0.996854
66	1	0.996499
24.9	1	0.479995
32.7	1	0.956454
32.7	1	0.946437
41.9	1	0.881853
74.8	1	0.99569
36.1	1	0.928759
37.5	1	0.95575
33.9	1	0.950594
44.1	1	0.630963
44.1	1	0.416126
44.1	1	0.733868
44.1	1	0.963748
44.1	1	0.732597
44.1	1	0.767483
73.7	1	0.99559
74.3	1	0.996575
74.3	1	0.996224
73.5	1	0.996764
73.9	1	0.995955
73.9	1	0.995955
23.8	1	0.746959
68.8	1	0.985966
67.6	1	0.996833
49.9	1	0.283063
49.9	1	0.281475
49.9	1	0.946737
23.3	1	0.30123
23.3	1	0.350926
23.3	1	0.179767
73.7	1	0.996903
99.6	1	0.997795
32.2	1	0.119503
32.2	1	0.717921
32.2	1	0.119503
77.5	1	0.989922
77.5	1	0.987501
52.5	1	0.921969
48.6	1	0.95428
53.3	1	0.941317
54.5	1	0.947303
54.1	1	0.946167
54.1	1	0.947455
98.7	1	0.952597
99.6	1	0.980898
99.7	1	0.945654
99.7	1	0.968117
99.7	1	0.982726
99.7	1	0.987714
34	1	0.944275
35.7	1	0.949733
44.7	1	0.957244
50	1	0.849277
99.9	1	0.991064
83.1	1	0.958455
62.3	1	0.907428
36.6	1	0.921853
36.2	1	0.921853
35.9	1	0.921853
41	1	0.937109
49.8	1	0.945819
50.9	1	0.951935
52.1	1	0.943732
52.1	1	0.943732
38.9	1	0.775366
38.9	1	0.426567
38.9	1	0.426567
38.9	1	0.205843
50.9	1	0.935022
50.5	1	0.935022
50.2	1	0.958695
49.3	1	0.962221
51.2	1	0.959594
97.4	1	0.969667
97.4	1	0.965797
97.4	1	0.866631
97.4	1	0.818264
87.1	1	0.982184
87.1	1	0.976208
70.2	1	0.983405
29.2	1	0.713314
29.2	1	0.895341
29.2	1	0.555224
76.4	1	0.857732
76.4	1	0.787408
21.6	1	0.206375
21.8	1	0.237122
42.9	1	0.410696
41.1	1	0.788181
41.1	1	0.721083
30.6	1	0.971973
88	1	0.963792
88	1	0.968361
88	1	0.974402
88	1	0.966985
88	1	0.968506
88	1	0.933483
88	1	0.956921
88	1	0.912413
88	1	0.962807
88	1	0.942003
88	1	0.978032
88	1	0.945528
88	1	0.919482
97	1	0.988221
42.8	1	0.917579
18	1	0.234617
40.3	1	0.719496
75	1	0.985791
75	1	0.973883
63.3	1	0.746645
35.7	1	0.942153
46.9	1	0.951855
46.9	1	0.639912
49.6	1	0.988905
49.6	1	0.987796
95.5	1	0.94505
95.2	1	0.941488
33.2	1	0.994979
20.8	1	0.418318
21.2	1	0.314578
99.8	1	0.990679
99.8	1	0.99133
99.6	1	0.990268
25.5	1	0.0985413
53.4	1	0.430729
94.9	1	0.944564
41.6	1	0.799888
53.3	1	0.944637
53.3	1	0.886196
53.3	1	0.944637
23.9	1	0.433675
45.8	1	0.656473
98.4	1	0.994046
98.4	1	0.99449
75.9	1	0.995574
98.9	1	0.978816
14	1	0.307575
99.2	1	0.973178
99.2	1	0.973842
20.4	1	0.7494
89.1	1	0.882085
41	1	0.707162
89.4	1	0.903626
89.4	1	0.901255
41.7	1	0.938131
56.6	1	0.865869
48	1	0.939561
63.7	1	0.989804
63.7	1	0.988825
44.7	1	0.885163
46.3	1	0.0261173
23.7	1	0.341578
66	1	0.998014
91.8	1	0.831077
91.3	1	0.833493
22	1	0.116926
66.8	1	0.997595
32.2	1	0.735564
64.7	1	0.972828
67.4	1	0.969067
99.6	1	0.997582
73.1	1	0.979468
36.2	1	0.165034
64.5	1	0.998
38	1	0.129514
36.4	1	0.214922
36.4	1	0.13793
88.7	1	0.976373
99.9	1	0.992087
99.9	1	0.990882
91.1	1	0.976391
99.6	1	0.983172
57.9	1	0.950624
29.7	1	0.371549
57.5	1	0.92616
29.1	1	0.604589
29.1	1	0.283003
48.2	1	0.995035
74.9	1	0.518091
74.9	1	0.797362
78.2	1	0.996834
19.6	1	0.214621
85.9	1	0.986117
49.6	1	0.957118
53	1	0.343563
53	1	0.937786
51.4	1	0.948986
51.8	1	0.94628
53	1	0.955432
52.9	1	0.959235
53	1	0.961508
53	1	0.942183
52.7	1	0.939701
90.6	1	0.870255
90.6	1	0.987354
66.2	1	0.982106
64.1	1	0.84189
64.1	1	0.501782
73.5	1	0.996842
70.6	1	0.969609
99.7	1	0.996077
99.6	1	0.995746
84.3	1	0.9866
20.7	1	0.19514
47.3	1	0.969008
83.5	1	0.963194
97.8	1	0.989061
50.2	1	0.948912
50.2	1	0.986036
68.3	1	0.978957
68.3	1	0.982715
98	1	0.917287
20.6	1	0.227117
19.7	1	0.89407
58	1	0.982646
91.5	1	0.935888
30.8	1	0.826553
28.7	1	0.588571
28.7	1	0.456464
28.7	1	0.623669
67.3	1	0.990884
99.6	1	0.948009
99.8	1	0.972558
99.8	1	0.922155
50	1	0.939006
50	1	0.979492
50	1	0.948912
50	1	0.981427
19.7	1	0.614955
19.7	1	0.704087
82.6	1	0.976248
42.7	1	0.985667
51.1	1	0.32511
51.1	1	0.713784
51.7	1	0.66624
51.7	1	0.976702
87.7	1	0.98609
72.5	1	0.997645
72.1	1	0.997537
40.5	1	0.204692
68.3	1	0.9969
63.5	1	0.980589
63.5	1	0.989637
63.5	1	0.985332
99.5	1	0.981054
93	1	0.983587
93	1	0.993587
89.6	1	0.992811
89.6	1	0.991978
46.6	1	0.682976
46.6	1	0.635224
47.1	1	0.718478
46.8	1	0.705461
18.5	1	0.61178
18.5	1	0.469146
18.5	1	0.469146
18.5	1	0.61178
60.5	1	0.995091
33.6	1	0.791409
35.7	1	0.891154
35.7	1	0.809883
99.3	1	0.997946
62.5	1	0.948492
54.9	1	0.940547
23.3	1	0.447716
98.7	1	0.955254
98.7	1	0.872269
21.9	1	0.0957964
21.9	1	0.254293
21.9	1	0.124757
20.8	1	0.319741
46.1	1	0.699284
84.4	1	0.992939
22.2	1	0.0809716
22.2	1	0.0404522
64.7	1	0.0188746
64.7	1	0.974107
64.5	1	0.0220547
64.5	1	0.973312
64.3	1	0.0272826
64.3	1	0.968983
49.1	1	0.908374
38	1	0.733536
38	1	0.604736
38	1	0.468497
55.6	1	0.788996
91.4	1	0.925406
76.6	1	0.9493
75.4	1	0.9493
75.2	1	0.940595
92.6	1	0.88401
92.6	1	0.861477
87.7	1	0.776429
92.8	1	0.957274
51.9	1	0.0920739
51.9	1	0.235259
51.9	1	0.0158862
95.9	1	0.828531
95.9	1	0.816856
95.9	1	0.939424
95.9	1	0.934552
95.9	1	0.942487
95.9	1	0.934486
28.2	1	0.865379
99.6	1	0.955743
65.2	1	0.997115
47.9	1	0.0772673
47.9	1	0.0732692
47.9	1	0.00921475
49.4	1	0.0683663
49.4	1	0.0698502
49.4	1	0.00630444
47.8	1	0.0574005
47.8	1	0.0720145
47.8	1	0.00807495
49	1	0.104275
49	1	0.107856
49	1	0.00854137
30.4	1	0.0543089
97.4	1	0.908821
99.2	1	0.963797
42.6	1	0.866935
64.9	1	0.99157
55.1	1	0.949396
55.1	1	0.964129
55.3	1	0.961515
55.3	1	0.967046
23.8	1	0.13205
75.2	1	0.742986
33.9	1	0.975171
98.5	1	0.978852
32.9	1	0.857614
98.5	1	0.840917
20.6	1	0.17027
20	1	0.150961
21.6	1	0.254138
88.1	0	0.0196473
88.1	0	0.038759
88.1	0	0.038759
88.1	0	0.0474878
76.8	0	0.714559
76.8	0	0.119484
76.8	0	0.248738
18.8	0	0.0567152
18.8	0	0.126733
18.8	0	0.154555
96.2	0	0.0302325
96.2	0	0.0109218
96.2	0	0.0575782
27.2	0	0.0605547
27.2	0	0.0172515
27.2	0	0.0290274
26.9	0	0.0478287
26.9	0	0.197583
26.9	0	0.108429
20.9	0	0.279973
20.9	0	0.123839
20.9	0	0.0442483
49.2	0	0.00280578
49.2	0	0.00959191
49.2	0	0.465423
49.2	0	0.00280578
49.2	0	0.120947
49.2	0	0.0627977
49.2	0	0.0732895
28.3	0	0.00789984
28.1	0	0.0102795
28.1	0	0.0156705
28.6	0	0.0100845
28.6	0	0.00450321
28.6	0	0.0770426
28.6	0	0.0291137
55.5	0	0.467971
55.5	0	0.207842
55.5	0	0.0682542
64.5	0	0.0146871
64.5	0	0.00930069
64.5	0	0.00545411
64.5	0	0.00834958
65.2	0	0.0016152
64.5	0	0.0140097
64.5	0	0.0085271
64.5	0	0.0176871
65	0	0.00725098
65	0	0.0085305
65	0	0.0123085
65	0	0.00897804
65	0	0.00200765
65	0	0.0179681
65	0	0.0197737
65.2	0	0.00143859
65.2	0	0.0161427
65.2	0	0.0143412
65.2	0	0.00141376
65.2	0	0.0140691
65.2	0	0.0154637
66	0	0.0154295
55.6	0	0.0194642
55.6	0	0.453971
55.6	0	0.184287
81.6	0	0.0414277
81.6	0	0.253719
81.6	0	0.0153333
81.6	0	0.0414277
81.6	0	0.042177
81.6	0	0.0153333
81.6	0	0.118046
57.3	0	0.176595
57.3	0	0.046023
57.3	0	0.256783
25.5	0	0.0728451
25.5	0	0.0164484
25.5	0	0.0889208
26	0	0.0138047
25.8	0	0.0168777
25.8	0	0.110468
25.8	0	0.114686
26.9	0	0.0446195
26.9	0	0.058714
26.9	0	0.29261
26.9	0	0.0901753
26.9	0	0.0128053
26.9	0	0.0989057
25.3	0	0.0557008
25.3	0	0.0124982
43.5	0	0.063931
43.5	0	0.0694264
29.4	0	0.230985
29.4	0	0.495791
29.4	0	0.480869
29.4	0	0.495791
29.4	0	0.230985
86.2	0	0.216241
86.2	0	0.161552
86.2	0	0.203409
86.2	0	0.0525635
86.2	0	0.069032
86.2	0	0.364706
49.8	0	0.00662968
39.3	0	0.0849486
39.3	0	0.186668
90.6	0	0.00365902
90.6	0	0.0292201
90.6	0	0.0228748
95.1	0	0.106637
95.1	0	0.221039
95.1	0	0.266744
95.1	0	0.182245
95.1	0	0.183889
95.1	0	0.406549
35.4	0	0.0835546
35.4	0	0.0612338
98.6	0	0.0163166
98.6	0	0.0730665
98.6	0	0.00892398
98.6	0	0.0261568
45.4	0	0.037456
45.4	0	0.0474422
45.4	0	0.181674
47.2	0	0.0145141
47.2	0	0.0307344
46.3	0	0.0447512
46.3	0	0.0801802
46.3	0	0.0107874
46.3	0	0.0731909
46.3	0	0.0140729
46.3	0	0.0351756
52.8	0	0.051726
52.8	0	0.371687
52.8	0	0.0661315
52.8	0	0.268009
51.2	0	0.818503
51.2	0	0.255681
51.2	0	0.0763059
39.7	0	0.0920583
60.4	0	0.272573
60.4	0	0.126631
60.4	0	0.259627
60.4	0	0.273997
60.4	0	0.0561005
60.4	0	0.0753876
60	0	0.133403
60	0	0.299702
60	0	0.277541
60	0	0.0930725
60	0	0.0626752
60	0	0.128606
59.6	0	0.10971
59.6	0	0.0769753
59.6	0	0.167974
59.6	0	0.135819
59.6	0	0.249423
59.6	0	0.0824053
59.6	0	0.099043
54.8	0	0.0467624
54.8	0	0.00621373
54.8	0	0.0462629
54.8	0	0.0121959
55.6	0	0.0436991
55.6	0	0.0143724
55.6	0	0.0349192
55.6	0	0.024456
55.1	0	0.0159701
55.7	0	0.0711399
47.5	0	0.049129
47.5	0	0.0795355
47.5	0	0.0138344
52.9	0	0.0349338
52.9	0	0.0609141
52.9	0	0.0412643
52.9	0	0.341085
50	0	0.0864384
50	0	0.152385
50	0	0.0676751
50	0	0.0668169
49.5	0	0.0143824
49.5	0	0.039883
49.5	0	0.0759228
48.4	0	0.0779205
48.4	0	0.0620041
48.4	0	0.0269168
48.4	0	0.0570121
48.4	0	0.127245
48.4	0	0.0900501
19.4	0	0.0222619
19.4	0	0.103283
19.4	0	0.0302592
19.4	0	0.130961
97.4	0	0.0226807
97.4	0	0.0324137
97.4	0	0.0508135
97.4	0	0.0139939
97.4	0	0.0508135
97.4	0	0.0787174
48.8	0	0.756585
48.8	0	0.0567696
48.8	0	0.0669986
70.2	0	0.0931113
67.1	0	0.0120599
51.9	0	0.0838141
51.9	0	0.0116956
51.9	0	0.0521204
51.6	0	0.0118966
51.6	0	0.0720509
51.2	0	0.0648828
51.2	0	0.00991439
51.2	0	0.0827098
51.2	0	0.0972071
51.4	0	0.0981858
51.4	0	0.011501
51.4	0	0.141468
51.4	0	0.0831494
14.6	0	0.22534
14.6	0	0.265271
14.6	0	0.213087
14.6	0	0.122323
49.3	0	0.0225177
49.3	0	0.0476116
49.3	0	0.0145197
47.4	0	0.0452867
47.4	0	0.0421191
47.4	0	0.0379133
52.8	0	0.104937
52.8	0	0.0297878
48.4	0	0.074813
49.1	0	0.0672766
48.4	0	0.0162982
48.4	0	0.00988311
48.4	0	0.00206623
48.4	0	0.0164909
47.7	0	0.0504191
47.7	0	0.112575
47.7	0	0.037655
17.4	0	0.152623
17.4	0	0.620475
17.4	0	0.182294
17.4	0	0.242479
94.4	0	0.0986832
94.4	0	0.00658255
94.4	0	0.173278
94.4	0	0.232087
94.4	0	0.00658255
94.4	0	0.265712
94.4	0	0.232087
94.4	0	0.00658255
94.4	0	0.232087
94.4	0	0.265712
94.4	0	0.00658255
94.4	0	0.232087
94.4	0	0.0986832
94.4	0	0.00658255
94.4	0	0.265712
94.4	0	0.00658255
94.4	0	0.232087
40.3	0	0.0833788
40.3	0	0.0875487
40.3	0	0.0488945
55.2	0	0.281189
55.2	0	0.0676972
55.2	0	0.650023
55.2	0	0.173755
55.2	0	0.650023
79.8	0	0.00340615
79.8	0	0.0140446
79.8	0	0.0129636
79.8	0	0.00353462
79.8	0	0.0475179
79.8	0	0.0670314
67.4	0	0.00349609
67.4	0	0.0335704
67.4	0	0.0111037
66.9	0	0.0926117
66.9	0	0.0120285
66.9	0	0.0138531
53.5	0	0.0113011
53.5	0	0.1243
53.5	0	0.0253715
45.2	0	0.0591113
45.2	0	0.0268007
45.2	0	0.440041
45.2	0	0.0186498
45.2	0	0.439304
45.2	0	0.747916
97.3	0	0.0651582
97.3	0	0.209561
51.2	0	0.180513
51.2	0	0.121378
51.2	0	0.0114439
88.2	0	0.0717408
88.2	0	0.174386
88.2	0	0.0717408
88.2	0	0.134163
88.2	0	0.187491
48.4	0	0.735506
46.7	0	0.0528279
46.7	0	0.0213792
46.7	0	0.0263142
46.7	0	0.0528279
46.7	0	0.152631
66.9	0	0.0079209
66.9	0	0.0246487
66.9	0	0.0272909
53	0	0.141934
53	0	0.478426
53	0	0.0124662
99.5	0	0.0223421
99.5	0	0.0283851
99.5	0	0.0157674
99.5	0	0.00934523
99.5	0	0.0141332
23.4	0	0.0882665
42	0	0.0906677
42	0	0.196563
47.8	0	0.0182044
47.8	0	0.0405375
42	0	0.188054
42	0	0.0928083
42	0	0.100075
42	0	0.0961425
42	0	0.185081
42	0	0.173646
25.5	0	0.427884
25.5	0	0.364447
25.5	0	0.158693
25.5	0	0.587804
25.5	0	0.857521
25.5	0	0.630919
25.5	0	0.760192
25.5	0	0.115983
25.5	0	0.529639
25.5	0	0.531146
92.2	0	0.0329891
92.2	0	0.0817948
92.2	0	0.153782
92.2	0	0.636278
92.2	0	0.0329891
92.2	0	0.671454
92.2	0	0.0329891
92.2	0	0.0276193
92.2	0	0.00727633
92.2	0	0.0110936
92.2	0	0.0329891
63.1	0	0.380767
63.1	0	0.0628115
94.4	0	0.561211
94.4	0	0.180849
94.4	0	0.211531
94.4	0	0.26403
94.4	0	0.211021
94.4	0	0.203976
94.4	0	0.561211
94.4	0	0.180849
94.4	0	0.204937
22.1	0	0.0319107
22.1	0	0.143657
84	0	0.0131791
47.1	0	0.0213114
47.1	0	0.215921
[truncated: 4,283 more rows]

## Sheet: Figure4a
pred	outcome	sub_train_count
0.98811	1	116
0.985275	1	48
0.684703	1	5
0.438157	1	351
0.891036	1	211
0.0778988	1	114
0.233219	1	124
0.0559319	1	929
0.989113	1	155
0.994351	1	55
0.951704	1	390
0.953249	1	390
0.965432	1	390
0.918249	1	13
0.978656	1	48
0.96173	1	48
0.970629	1	48
0.978945	1	48
0.981338	1	48
0.967865	1	48
0.970454	1	48
0.987127	1	48
0.956699	1	211
0.832771	1	6
0.886705	1	17
0.445446	1	6
0.520129	1	6
0.362342	1	6
0.565253	1	6
0.39292	1	282
0.359139	1	6
0.509831	1	6
0.950979	1	929
0.404438	1	23
0.311626	1	8
0.916157	1	52
0.826566	1	38
0.850534	1	82
0.923413	1	390
0.988336	1	48
0.871061	1	114
0.871061	1	114
0.753776	1	1
0.894503	1	34
0.968689	1	351
0.0162264	1	52
0.967764	1	929
0.963934	1	929
0.946815	1	929
0.959504	1	929
0.990835	1	98
0.84152	1	5
0.905307	1	124
0.22597	1	929
0.599562	1	8
0.202653	1	929
0.638792	1	8
0.220644	1	929
0.577576	1	8
0.97263	1	929
0.969316	1	929
0.966481	1	929
0.953322	1	929
0.94369	1	82
0.820323	1	929
0.928017	1	929
0.931265	1	929
0.976295	1	929
0.978829	1	929
0.826506	1	351
0.985118	1	116
0.980039	1	48
0.937737	1	82
0.897775	1	13
0.983555	1	929
0.946719	1	929
0.961853	1	929
0.934054	1	929
0.956602	1	929
0.239621	1	158
0.938376	1	929
0.942021	1	929
0.939975	1	929
0.965015	1	929
0.94682	1	929
0.996796	1	929
0.948843	1	929
0.685587	1	211
0.871332	1	7
0.893509	1	3
0.897056	1	3
0.413395	1	17
0.914147	1	3
0.908122	1	3
0.726841	1	390
0.629963	1	158
0.851232	1	38
0.837585	1	12
0.909835	1	6
0.977108	1	48
0.980771	1	48
0.976024	1	929
0.938366	1	29
0.34923	1	7
0.909154	1	22
0.977416	1	929
0.91899	1	114
0.858527	1	4
0.932839	1	82
0.590422	1	282
0.446944	1	4
0.997176	1	282
0.698247	1	124
0.990796	1	929
0.992896	1	132
0.0397686	1	196
0.834916	1	13
0.233235	1	4
0.563329	1	57
0.871701	1	21
0.805303	1	23
0.563854	1	23
0.599881	1	42
0.664052	1	11
0.389753	1	13
0.872246	1	15
0.81331	1	7
0.656885	1	8
0.799282	1	18
0.822135	1	929
0.952827	1	27
0.449326	1	6
0.986138	1	155
0.498947	1	0
0.580148	1	0
0.981108	1	155
0.934606	1	13
0.917555	1	929
0.97388	1	124
0.563108	1	282
0.981585	1	62
0.382431	1	390
0.975194	1	48
0.992568	1	48
0.99036	1	48
0.99502	1	282
0.957765	1	929
0.374756	1	0
0.645722	1	4
0.912526	1	1
0.821159	1	1
0.273081	1	282
0.991997	1	200
0.991653	1	196
0.269911	1	2
0.6638	1	2
0.669031	1	3
0.879812	1	16
0.487345	1	4
0.644191	1	2
0.466831	1	5
0.606729	1	2
0.906118	1	8
0.861912	1	4
0.78395	1	10
0.546372	1	59
0.938145	1	5
0.963062	1	24
0.951781	1	17
0.925542	1	7
0.9639	1	24
0.971064	1	929
0.957791	1	390
0.98705	1	390
0.121095	1	282
0.86022	1	211
0.86022	1	211
0.878845	1	211
0.889279	1	211
0.858667	1	211
0.681701	1	211
0.858667	1	211
0.957025	1	929
0.957457	1	929
0.941234	1	929
0.895033	1	929
0.93686	1	929
0.904664	1	929
0.916501	1	929
0.513624	1	11
0.769096	1	13
0.954644	1	929
0.498442	1	22
0.625312	1	22
0.842667	1	929
0.976307	1	37
0.516261	1	22
0.939724	1	114
0.975397	1	158
0.887643	1	3
0.948685	1	30
0.88461	1	2
0.94083	1	10
0.947917	1	52
0.975397	1	158
0.903709	1	38
0.854593	1	24
0.948685	1	30
0.963734	1	351
0.779376	1	929
0.241698	1	2
0.98876	1	55
0.750772	1	37
0.996971	1	929
0.832861	1	62
0.87695	1	158
0.943827	1	200
0.951045	1	196
0.688389	1	351
0.994317	1	929
0.868773	1	351
0.737812	1	351
0.988049	1	155
0.957616	1	351
0.93805	1	351
0.458686	1	390
0.796002	1	929
0.13393	1	13
0.0288381	1	12
0.358024	1	37
0.40054	1	23
0.965297	1	34
0.959225	1	929
0.941043	1	34
0.864593	1	34
0.716957	1	282
0.412596	1	0
0.85098	1	5
0.979219	1	158
0.977722	1	48
0.98417	1	48
0.815611	1	13
0.788102	1	2
0.615016	1	7
0.830493	1	929
0.703224	1	929
0.703224	1	929
0.855786	1	929
0.699831	1	929
0.728247	1	929
0.712532	1	929
0.359036	1	0
0.978446	1	15
0.966643	1	12
0.963694	1	5
0.937198	1	4
0.786513	1	7
0.559979	1	8
0.724582	1	7
0.449254	1	16
0.278102	1	0
0.585153	1	1
0.698488	1	11
0.729603	1	6
0.855664	1	929
0.938522	1	124
0.870982	1	929
0.938522	1	124
0.985629	1	30
0.966678	1	30
0.959254	1	158
0.971302	1	114
0.937129	1	17
0.199271	1	155
0.687412	1	22
0.119082	1	13
0.814472	1	17
0.977224	1	48
0.986399	1	48
0.694962	1	5
0.823429	1	20
0.957862	1	158
0.647903	1	38
0.870681	1	1
0.812342	1	282
0.405375	1	0
0.691954	1	5
0.810471	1	20
0.910163	1	29
0.855262	1	929
0.636124	1	22
0.888297	1	23
0.836758	1	132
0.997326	1	282
0.914899	1	351
0.947857	1	54
0.979971	1	41
0.648292	1	6
0.166497	1	38
0.994144	1	282
0.786903	1	282
0.68352	1	6
0.98642	1	390
0.986412	1	390
0.965841	1	390
0.974391	1	390
0.987227	1	390
0.986438	1	390
0.988424	1	390
0.967012	1	929
0.966183	1	929
0.986334	1	929
0.986131	1	390
0.824928	1	351
0.959998	1	57
0.157344	1	42
0.626605	1	12
0.262738	1	23
0.532027	1	22
0.677966	1	351
0.580431	1	351
0.976281	1	12
0.466231	1	390
0.758227	1	211
0.478379	1	390
0.959047	1	211
0.901413	1	57
0.915923	1	57
0.907862	1	57
0.918157	1	57
0.923719	1	390
0.465156	1	23
0.990978	1	929
0.96248	1	929
0.850167	1	25
0.627828	1	5
0.859343	1	351
0.955667	1	351
0.970735	1	929
0.833177	1	5
0.474096	1	3
0.0257584	1	23
0.971484	1	390
0.980721	1	390
0.0457801	1	158
0.909678	1	351
0.885526	1	114
0.983044	1	124
0.974539	1	10
0.564346	1	351
0.615896	1	13
0.557195	1	27
0.809036	1	2
0.835939	1	10
0.803638	1	13
0.87524	1	6
0.908733	1	11
0.971807	1	24
0.90861	1	9
0.883695	1	6
0.975447	1	24
0.203619	1	2
0.993262	1	929
0.959462	1	390
0.994724	1	929
0.935227	1	34
0.196636	1	0
0.910901	1	34
0.453123	1	4
0.763804	1	104
0.942239	1	104
0.218308	1	13
0.218308	1	13
0.998265	1	282
0.183246	1	30
0.99739	1	282
0.949913	1	158
0.967066	1	351
0.967066	1	351
0.982091	1	351
0.982091	1	351
0.963861	1	351
0.258399	1	11
0.0650404	1	158
0.936203	1	29
0.939071	1	104
0.745882	1	2
0.706339	1	19
0.183485	1	52
0.964393	1	351
0.633201	1	11
0.806148	1	1
0.657233	1	1
0.920342	1	211
0.678163	1	2
0.489639	1	1
0.674692	1	30
0.88871	1	21
0.821671	1	8
0.946167	1	16
0.743049	1	41
0.247423	1	124
0.299906	1	282
0.0813912	1	929
0.654936	1	19
0.611632	1	7
0.3201	1	8
0.627802	1	7
0.465603	1	16
0.203345	1	0
0.584327	1	7
0.401359	1	8
0.588844	1	16
0.302979	1	4
0.676362	1	7
0.588844	1	16
0.155621	1	0
0.577309	1	7
0.342449	1	8
0.530179	1	16
0.707358	1	7
0.530179	1	16
0.209554	1	0
0.919375	1	124
0.129231	1	30
0.994658	1	929
0.554138	1	7
0.340546	1	8
0.438764	1	16
0.589762	1	7
0.438764	1	16
0.238276	1	0
0.910092	1	52
0.724106	1	38
0.400665	1	2
0.956687	1	54
0.980352	1	41
0.971608	1	18
0.926803	1	929
0.99235	1	929
0.992391	1	929
0.992698	1	929
0.594973	1	5
0.45994	1	132
0.979687	1	929
0.988729	1	929
0.332619	1	9
0.995496	1	929
0.995282	1	929
0.996787	1	929
0.996818	1	929
0.663592	1	27
0.719322	1	18
0.53974	1	22
0.595246	1	13
0.585536	1	12
0.267861	1	15
0.517273	1	2
0.981573	1	351
0.651942	1	8
0.91529	1	16
0.956275	1	155
0.962763	1	158
0.89464	1	116
0.921618	1	23
0.279768	1	929
0.706077	1	132
0.307125	1	23
0.710653	1	27
0.706077	1	132
0.215882	1	3
0.141901	1	5
0.34102	1	23
0.736282	1	27
0.361417	1	18
0.361718	1	929
0.78782	1	132
0.34102	1	23
0.736282	1	27
0.263003	1	23
0.78782	1	132
0.141901	1	5
0.768511	1	52
0.886919	1	14
0.885576	1	15
0.875325	1	30
0.898974	1	21
0.327896	1	23
0.0951777	1	62
0.980481	1	351
0.981731	1	200
0.980266	1	196
0.873664	1	62
0.996446	1	282
0.995844	1	282
0.996908	1	282
0.856653	1	351
0.217722	1	390
0.155266	1	158
0.518535	1	38
0.960291	1	929
0.92865	1	37
0.979556	1	124
0.909162	1	34
0.95523	1	929
0.155374	1	42
0.953458	1	41
0.94204	1	351
0.789599	1	211
0.783297	1	211
0.902634	1	8
0.692609	1	9
0.557509	1	390
0.997253	1	282
0.599583	1	158
0.995457	1	282
0.899452	1	8
0.959422	1	16
0.957881	1	158
0.739681	1	52
0.947742	1	85
0.967617	1	48
0.941572	1	12
0.980616	1	39
0.985499	1	155
0.988441	1	55
0.961034	1	29
0.955435	1	200
0.946388	1	196
0.980728	1	82
0.902131	1	351
0.959078	1	158
0.890056	1	929
0.92109	1	27
0.791654	1	39
0.914504	1	104
0.926634	1	155
0.960808	1	158
0.858297	1	116
0.897384	1	124
0.977002	1	929
0.970423	1	929
0.970531	1	929
0.206208	1	9
0.809726	1	9
0.818921	1	9
0.967791	1	55
0.935722	1	929
0.970797	1	929
0.977642	1	132
0.829464	1	39
0.970849	1	104
0.890909	1	39
0.97122	1	104
0.979461	1	351
0.957927	1	390
0.965184	1	4
0.968274	1	11
0.973261	1	4
0.97066	1	11
0.967567	1	4
0.799482	1	114
0.97965	1	11
0.960702	1	124
0.972414	1	211
0.978521	1	211
0.961331	1	211
0.975317	1	929
0.964658	1	390
0.0433508	1	6
0.978369	1	351
0.96141	1	282
0.849803	1	13
0.859163	1	85
0.776592	1	27
0.82855	1	17
0.781127	1	39
0.158842	1	25
0.843265	1	39
0.955464	1	104
0.937347	1	390
0.921219	1	390
0.946994	1	390
0.947429	1	390
0.948281	1	390
0.915644	1	390
0.934652	1	390
0.92169	1	390
0.935836	1	390
0.948609	1	390
0.948315	1	390
0.994009	1	282
0.915678	1	351
0.728477	1	929
0.809535	1	114
0.921842	1	85
0.956024	1	48
0.892706	1	85
0.933188	1	48
0.926701	1	85
0.964085	1	48
0.908317	1	85
0.962067	1	48
0.948994	1	390
0.949101	1	390
0.99691	1	282
0.533662	1	351
0.256287	1	390
0.166318	1	929
0.752297	1	282
0.377091	1	0
0.863187	1	20
0.595368	1	23
0.589519	1	42
0.567419	1	22
0.611715	1	12
0.981423	1	929
0.82064	1	16
0.990262	1	98
0.965473	1	8
0.760504	1	3
0.902978	1	3
0.891874	1	3
0.846424	1	3
0.810784	1	3
0.808325	1	3
0.961772	1	8
0.887203	1	3
0.960547	1	3
0.919905	1	3
0.867355	1	3
0.915858	1	3
0.881012	1	3
0.962133	1	34
0.504295	1	929
0.884778	1	929
0.843084	1	114
0.948178	1	351
0.95654	1	351
0.125836	1	17
0.162528	1	25
0.986933	1	929
0.549814	1	6
0.925127	1	54
0.965548	1	41
0.022294	1	41
0.776251	1	41
0.185892	1	13
0.99219	1	929
0.954113	1	124
0.950684	1	18
0.954378	1	124
0.975063	1	929
0.958092	1	390
0.191101	1	17
0.864518	1	5
0.840355	1	41
0.480589	1	5
0.98641	1	929
0.977373	1	390
0.976413	1	390
0.425282	1	57
0.845128	1	351
0.92012	1	390
0.908942	1	351
0.933497	1	351
0.966152	1	104
0.968601	1	22
0.979751	1	282
0.106278	1	3
0.994962	1	282
0.994876	1	282
0.995161	1	282
0.995164	1	282
0.922478	1	351
0.997308	1	282
0.941672	1	82
0.859074	1	82
0.968076	1	82
0.995909	1	200
0.996814	1	196
0.916602	1	82
0.916038	1	82
0.915573	1	82
0.898204	1	82
0.929183	1	82
0.94221	1	82
0.988405	1	200
0.990711	1	196
0.820822	1	23
0.965117	1	23
0.98235	1	23
0.98875	1	200
0.990076	1	196
0.949194	1	82
0.994986	1	200
0.995841	1	196
0.125811	1	25
0.962064	1	200
0.955677	1	196
0.262999	1	3
0.255875	1	41
0.982487	1	929
0.697656	1	7
0.444567	1	3
0.965789	1	929
0.85149	1	929
0.860109	1	929
0.991106	1	929
0.989899	1	929
0.989899	1	929
0.991699	1	929
0.945569	1	200
0.919947	1	196
0.992127	1	929
0.992049	1	929
0.971225	1	38
0.99245	1	200
0.993446	1	196
0.949887	1	38
0.993898	1	200
0.995718	1	196
0.994373	1	200
0.995394	1	196
0.994917	1	200
0.996182	1	196
0.900689	1	82
0.934149	1	114
0.185232	1	12
0.944667	1	38
0.961345	1	10
0.960854	1	19
0.926801	1	211
0.946682	1	62
0.879909	1	10
0.961878	1	19
0.693858	1	21
0.938517	1	211
0.697044	1	5
0.686187	1	1
0.938517	1	211
0.953519	1	62
0.916367	1	10
0.974581	1	19
0.759987	1	21
0.963307	1	211
0.768846	1	5
0.793072	1	1
0.972642	1	62
0.990983	1	200
0.994437	1	196
0.995419	1	929
0.989907	1	200
0.991449	1	196
0.865389	1	82
0.904297	1	351
0.995995	1	282
0.988304	1	200
0.990643	1	196
0.969179	1	200
0.977663	1	196
0.996679	1	282
0.888284	1	4
0.996668	1	282
0.073611	1	929
0.994147	1	282
0.994353	1	929
0.994125	1	929
0.993903	1	929
0.989232	1	929
0.993199	1	929
0.991097	1	929
0.991023	1	200
0.989967	1	196
0.967771	1	19
0.954877	1	211
0.956756	1	62
0.984082	1	929
0.819225	1	82
0.927303	1	38
0.919395	1	38
0.288509	1	6
0.921545	1	114
0.893556	1	2
0.724596	1	1
0.0440303	1	11
0.176722	1	18
0.878593	1	6
0.912104	1	5
0.860326	1	6
0.916749	1	5
0.846936	1	39
0.4877	1	23
0.972886	1	282
0.970437	1	211
0.68228	1	282
0.48012	1	114
0.189649	1	12
0.99733	1	282
0.152922	1	3
0.994697	1	929
0.989077	1	929
0.94204	1	104
0.994738	1	929
0.997641	1	282
0.06375	1	37
0.888779	1	390
0.955002	1	155
0.968982	1	158
0.895792	1	116
0.547433	1	15
0.355248	1	929
0.583346	1	85
0.566182	1	85
0.996769	1	929
0.759344	1	52
0.593287	1	36
0.598848	1	0
0.352618	1	7
0.586634	1	0
0.320534	1	7
0.563874	1	0
0.335581	1	7
0.563874	1	0
0.335581	1	7
0.562027	1	0
0.296992	1	7
0.565932	1	0
0.315152	1	7
0.603669	1	0
0.272633	1	7
0.597305	1	0
0.300822	1	7
0.607953	1	0
0.281548	1	7
0.619475	1	0
0.291483	1	7
0.372301	1	17
0.602411	1	0
0.300822	1	7
0.618568	1	0
0.280925	1	7
0.613536	1	0
0.280925	1	7
0.573151	1	0
0.290064	1	7
0.618568	1	0
0.280925	1	7
0.614267	1	0
0.281548	1	7
0.996729	1	282
0.865273	1	21
0.865273	1	21
0.80996	1	38
0.824577	1	351
0.593195	1	85
0.628468	1	48
0.991006	1	929
0.990166	1	132
0.994723	1	929
0.975476	1	390
0.96472	1	390
0.942373	1	16
0.891558	1	10
0.590975	1	0
0.340882	1	7
0.98704	1	211
0.985356	1	211
0.995363	1	929
0.99669	1	282
0.993569	1	98
0.995217	1	929
0.723375	1	211
0.99603	1	929
0.715138	1	211
0.960914	1	48
0.973634	1	98
0.992238	1	98
0.991841	1	98
0.893762	1	3
0.199779	1	3
0.985495	1	98
0.99165	1	59
0.373208	1	8
0.923258	1	929
0.929631	1	41
0.148654	1	38
0.564954	1	23
0.46909	1	17
0.959663	1	38
0.981433	1	38
0.983623	1	38
0.980275	1	38
0.933953	1	929
0.995788	1	929
0.833992	1	351
0.14729	1	390
0.6367	1	929
0.971963	1	82
0.7804	1	11
0.63018	1	11
0.735529	1	11
0.765261	1	11
0.63442	1	11
0.519023	1	11
0.744685	1	11
0.583448	1	11
0.675221	1	11
0.752643	1	11
0.619344	1	11
0.65457	1	11
0.980295	1	59
0.927515	1	27
0.937703	1	929
0.927515	1	27
0.962044	1	114
0.984072	1	155
0.983121	1	158
0.981926	1	116
0.942135	1	351
0.949247	1	34
0.496123	1	4
0.958843	1	211
0.921104	1	351
0.977663	1	62
0.970445	1	390
0.138081	1	929
0.938168	1	351
0.982058	1	98
0.980321	1	82
0.300265	1	52
0.300265	1	52
0.172363	1	929
0.688913	1	7
0.591818	1	4
0.404941	1	6
0.863136	1	390
0.987327	1	98
0.153447	1	18
0.149475	1	39
0.828956	1	282
0.935391	1	26
0.947567	1	929
0.9582	1	27
0.942972	1	929
0.961614	1	27
0.934247	1	929
0.956477	1	27
0.89508	1	82
0.272602	1	390
0.967612	1	82
0.968732	1	82
0.90473	1	6
0.937602	1	22
0.59945	1	12
0.138992	1	4
0.901805	1	2
0.926464	1	22
0.645558	1	12
0.927998	1	929
0.932674	1	15
0.954647	1	13
0.952354	1	15
0.862018	1	41
0.431944	1	390
0.870073	1	9
0.936002	1	16
0.994215	1	929
0.996349	1	282
0.904528	1	351
0.946011	1	351
0.935511	1	351
0.993741	1	282
0.579854	1	351
0.986191	1	390
0.98593	1	390
0.4432	1	22
0.450201	1	4
0.981567	1	54
0.963385	1	54
0.988458	1	390
0.64262	1	390
0.591912	1	929
0.990643	1	59
0.996259	1	929
0.996522	1	929
0.995699	1	200
0.996642	1	196
0.997058	1	282
0.964298	1	155
0.828699	1	34
0.875388	1	8
0.998166	1	282
0.791014	1	23
0.637205	1	390
0.990438	1	200
0.994797	1	196
0.773005	1	57
0.63204	1	2
0.996303	1	282
0.997319	1	282
0.998259	1	282
0.995288	1	282
0.236681	1	23
0.147687	1	12
0.12301	1	2
0.0766311	1	17
0.136434	1	2
0.273012	1	5
0.767916	1	15
0.874441	1	15
0.995744	1	929
0.995818	1	929
0.996779	1	282
0.996754	1	282
0.997318	1	282
0.997274	1	282
0.996704	1	282
0.995217	1	282
0.995224	1	282
0.983234	1	155
0.99301	1	158
0.983263	1	116
0.0180741	1	282
0.997348	1	282
0.730006	1	390
0.997451	1	282
0.956211	1	82
0.263032	1	2
0.676241	1	2
0.720036	1	3
0.86541	1	16
0.521845	1	4
0.988517	1	55
0.8978	1	22
0.916847	1	104
0.676006	1	41
0.99639	1	282
0.985818	1	211
0.996592	1	282
0.679432	1	390
0.991231	1	929
0.993111	1	132
0.758046	1	37
0.645698	1	22
0.975141	1	929
0.920806	1	351
0.76263	1	85
0.589874	1	39
0.778986	1	39
0.844023	1	82
0.655716	1	211
0.996034	1	282
0.96339	1	390
0.509502	1	0
0.73951	1	4
0.687271	1	23
0.898008	1	30
0.859232	1	10
0.93499	1	52
0.978114	1	158
0.905544	1	38
0.927707	1	23
0.367488	1	9
0.284879	1	23
0.933177	1	390
0.99515	1	929
0.850769	1	282
0.870272	1	282
0.0741947	1	8
0.981113	1	23
0.979044	1	23
0.992018	1	59
0.966549	1	124
0.66097	1	282
0.0910481	1	929
0.36172	1	39
0.961857	1	34
0.293799	1	39
0.956154	1	34
0.929005	1	390
0.963099	1	13
0.693711	1	12
0.173187	1	4
0.435166	1	25
0.708165	1	23
0.977073	1	98
0.984593	1	929
0.916926	1	124
0.5408	1	9
0.430916	1	23
0.843576	1	158
0.970076	1	38
0.89555	1	10
0.660426	1	351
0.997008	1	282
0.992841	1	929
0.993104	1	132
0.972053	1	104
0.572791	1	124
0.469398	1	124
0.968562	1	155
0.978168	1	158
0.974136	1	116
0.183412	1	30
0.572279	1	7
0.714974	1	54
0.944845	1	155
0.958228	1	158
0.890353	1	116
0.968322	1	155
0.968764	1	158
0.918557	1	116
0.962849	1	155
0.970116	1	158
0.917181	1	116
0.974307	1	351
0.964288	1	98
0.955694	1	98
0.998101	1	282
0.432556	1	39
0.969624	1	104
0.413905	1	39
0.965266	1	104
0.542419	1	39
0.975776	1	104
0.922055	1	54
0.956961	1	41
0.954933	1	18
0.932984	1	104
0.919144	1	37
0.996505	1	282
0.949329	1	37
0.9952	1	282
0.949614	1	114
0.686118	1	12
0.484715	1	23
0.997399	1	282
0.998006	1	282
0.113867	1	3
0.979483	1	390
0.200785	1	7
0.503409	1	11
0.385872	1	11
0.417038	1	11
0.538787	1	11
0.444603	1	11
0.365523	1	11
0.617374	1	11
0.463295	1	11
0.407502	1	11
0.991143	1	282
0.869547	1	21
0.932567	1	34
0.941607	1	114
0.941607	1	114
0.976289	1	390
0.977783	1	929
0.968061	1	34
0.19555	1	8
0.947788	1	41
0.332933	1	10
0.303592	1	10
0.190898	1	390
0.0943565	1	17
0.431277	1	25
0.11286	1	11
0.700287	1	23
0.97908	1	104
0.893678	1	82
0.991021	1	282
0.998463	1	282
0.995641	1	929
0.995979	1	929
0.992969	1	98
0.655139	1	27
0.992818	1	98
0.99276	1	98
0.989365	1	98
0.924311	1	158
0.85542	1	211
0.924258	1	57
0.997609	1	282
0.136656	1	85
0.917708	1	282
0.745459	1	929
0.869924	1	85
0.98546	1	15
0.976622	1	12
0.882948	1	14
0.992195	1	929
0.407714	1	21
0.979948	1	390
0.706713	1	11
0.563898	1	11
0.421977	1	11
0.988621	1	929
0.875169	1	37
0.863805	1	211
0.624598	1	19
0.886992	1	82
0.508289	1	3
0.045926	1	23
0.18087	1	25
0.741318	1	6
0.24038	1	2
0.969943	1	929
0.734919	1	929
0.794735	1	7
0.816662	1	7
0.784962	1	16
0.996692	1	282
0.705435	1	16
0.86709	1	34
0.944423	1	929
0.966118	1	929
0.950648	1	929
0.945192	1	929
0.97643	1	390
0.97643	1	390
0.264445	1	23
0.980352	1	155
0.63076	1	4
0.566029	1	34
0.945029	1	62
0.966706	1	7
0.996781	1	282
0.516101	1	34
0.990164	1	929
0.978899	1	7
0.967172	1	7
0.932317	1	10
0.920606	1	7
0.957953	1	7
0.970657	1	13
0.958589	1	4
0.74206	1	9
0.896979	1	4
0.973311	1	7
0.853678	1	23
0.906393	1	36
0.960666	1	124
0.956346	1	10
0.947737	1	10
0.968764	1	11
0.972532	1	13
0.502064	1	37
0.940771	1	929
0.917508	1	929
0.949142	1	114
0.905546	1	4
0.791366	1	6
0.0483868	1	196
0.128078	1	200
0.925278	1	37
0.950052	1	82
0.446235	1	211
0.290286	1	23
0.759431	1	23
0.285849	1	390
0.832008	1	211
0.935809	1	34
0.888739	1	34
0.946927	1	929
0.302555	1	390
0.991292	1	59
0.568206	1	351
0.98158	1	929
0.617735	1	7
0.495192	1	3
0.695843	1	24
0.996836	1	282
0.981045	1	85
0.990189	1	48
0.935279	1	85
0.953631	1	48
0.557318	1	85
0.488158	1	48
0.642757	1	85
0.552311	1	48
0.987298	1	85
0.985942	1	48
0.953279	1	85
0.964993	1	48
0.955465	1	85
0.953116	1	48
0.944901	1	85
0.966614	1	48
0.991355	1	929
0.942523	1	85
0.959681	1	48
0.955775	1	85
0.966328	1	48
0.985798	1	22
0.906081	1	929
0.559472	1	0
0.311496	1	7
0.601486	1	0
0.266957	1	7
0.996854	1	282
0.996499	1	282
0.479995	1	7
0.956454	1	41
0.946437	1	18
0.881853	1	17
0.99569	1	282
0.928759	1	390
0.95575	1	929
0.950594	1	929
0.630963	1	2
0.416126	1	5
0.733868	1	8
0.963748	1	16
0.732597	1	4
0.767483	1	10
0.99559	1	282
0.996575	1	282
0.996224	1	282
0.996764	1	282
0.995955	1	282
0.995955	1	282
0.746959	1	929
0.985966	1	390
0.996833	1	282
0.283063	1	4
0.281475	1	12
0.946737	1	55
0.30123	1	12
0.350926	1	4
0.179767	1	12
0.996903	1	282
0.997795	1	282
0.119503	1	25
0.717921	1	6
0.119503	1	25
0.989922	1	929
0.987501	1	132
0.921969	1	82
0.95428	1	82
0.941317	1	82
0.947303	1	82
0.946167	1	82
0.947455	1	82
0.952597	1	351
0.980898	1	22
0.945654	1	12
0.968117	1	39
0.982726	1	155
0.987714	1	55
0.944275	1	390
0.949733	1	390
0.957244	1	98
0.849277	1	132
0.991064	1	390
0.958455	1	390
0.907428	1	85
0.921853	1	390
0.921853	1	390
0.921853	1	390
0.937109	1	390
0.945819	1	929
0.951935	1	929
0.943732	1	929
0.943732	1	929
0.775366	1	2
0.426567	1	2
0.426567	1	2
0.205843	1	12
0.935022	1	929
0.935022	1	929
0.958695	1	929
0.962221	1	929
0.959594	1	929
0.969667	1	124
0.965797	1	18
0.866631	1	7
0.818264	1	26
0.982184	1	116
0.976208	1	48
0.983405	1	282
0.713314	1	2
0.895341	1	85
0.555224	1	1
0.857732	1	929
0.787408	1	390
0.206375	1	41
0.237122	1	41
0.410696	1	24
0.788181	1	3
0.721083	1	38
0.971973	1	155
0.963792	1	5
0.968361	1	5
0.974402	1	5
0.966985	1	5
0.968506	1	5
0.933483	1	23
0.956921	1	5
0.912413	1	11
0.962807	1	23
0.942003	1	5
0.978032	1	7
0.945528	1	17
0.919482	1	24
0.988221	1	929
0.917579	1	211
0.234617	1	351
0.719496	1	9
0.985791	1	929
0.973883	1	132
0.746645	1	42
0.942153	1	390
0.951855	1	34
0.639912	1	4
0.988905	1	200
0.987796	1	196
0.94505	1	62
0.941488	1	351
0.994979	1	929
0.418318	1	2
0.314578	1	27
0.990679	1	20
0.99133	1	20
0.990268	1	20
0.0985413	1	26
0.430729	1	3
0.944564	1	351
0.799888	1	54
0.944637	1	351
0.886196	1	52
0.944637	1	351
0.433675	1	114
0.656473	1	2
0.994046	1	200
0.99449	1	196
0.995574	1	929
0.978816	1	54
0.307575	1	19
0.973178	1	200
0.973842	1	196
0.7494	1	351
0.882085	1	39
0.707162	1	5
0.903626	1	27
0.901255	1	18
0.938131	1	82
0.865869	1	104
0.939561	1	929
0.989804	1	200
0.988825	1	196
0.885163	1	929
0.0261173	1	36
0.341578	1	15
0.998014	1	282
0.831077	1	24
0.833493	1	24
0.116926	1	15
0.997595	1	282
0.735564	1	351
0.972828	1	282
0.969067	1	282
0.997582	1	282
0.979468	1	37
0.165034	1	5
0.998	1	282
0.129514	1	11
0.214922	1	3
0.13793	1	11
0.976373	1	82
0.992087	1	390
0.990882	1	390
0.976391	1	104
0.983172	1	211
0.950624	1	59
0.371549	1	38
0.92616	1	37
0.604589	1	0
0.283003	1	7
0.995035	1	929
0.518091	1	390
0.797362	1	929
0.996834	1	282
0.214621	1	158
0.986117	1	59
0.957118	1	82
0.343563	1	15
0.937786	1	23
0.948986	1	23
0.94628	1	23
0.955432	1	23
0.959235	1	23
0.961508	1	23
0.942183	1	23
0.939701	1	23
0.870255	1	104
0.987354	1	82
0.982106	1	59
0.84189	1	24
0.501782	1	23
0.996842	1	282
0.969609	1	929
0.996077	1	929
0.995746	1	929
0.9866	1	390
0.19514	1	3
0.969008	1	22
0.963194	1	54
0.989061	1	929
0.948912	1	39
0.986036	1	155
0.978957	1	200
0.982715	1	196
0.917287	1	22
0.227117	1	351
0.89407	1	158
0.982646	1	929
0.935888	1	10
0.826553	1	6
0.588571	1	5
0.456464	1	3
0.623669	1	10
0.990884	1	929
0.948009	1	23
0.972558	1	23
0.922155	1	42
0.939006	1	39
0.979492	1	155
0.948912	1	39
0.981427	1	155
0.614955	1	929
0.704087	1	390
0.976248	1	929
0.985667	1	929
0.32511	1	39
0.713784	1	104
0.66624	1	39
0.976702	1	104
0.98609	1	98
0.997645	1	282
0.997537	1	282
0.204692	1	1
0.9969	1	282
0.980589	1	155
0.989637	1	158
0.985332	1	116
0.981054	1	929
0.983587	1	929
0.993587	1	132
0.992811	1	929
0.991978	1	132
0.682976	1	6
0.635224	1	9
0.718478	1	9
0.705461	1	6
0.61178	1	390
0.469146	1	929
0.469146	1	929
0.61178	1	390
0.995091	1	929
0.791409	1	211
0.891154	1	23
0.809883	1	42
0.997946	1	282
0.948492	1	21
0.940547	1	929
0.447716	1	18
0.955254	1	22
0.872269	1	13
0.0957964	1	12
0.254293	1	4
0.124757	1	12
0.319741	1	18
0.699284	1	20
0.992939	1	155
0.0809716	1	10
0.0404522	1	6
0.0188746	1	929
0.974107	1	34
0.0220547	1	929
0.973312	1	34
0.0272826	1	929
0.968983	1	34
0.908374	1	42
0.733536	1	7
0.604736	1	4
0.468497	1	6
0.788996	1	211
0.925406	1	351
0.9493	1	351
0.9493	1	351
0.940595	1	351
0.88401	1	39
0.861477	1	39
0.776429	1	3
0.957274	1	390
0.0920739	1	0
0.235259	1	5
0.0158862	1	98
0.828531	1	929
0.816856	1	132
0.939424	1	11
0.934552	1	11
0.942487	1	23
0.934486	1	12
0.865379	1	13
0.955743	1	39
0.997115	1	282
0.0772673	1	0
0.0732692	1	5
0.00921475	1	98
0.0683663	1	0
0.0698502	1	5
0.00630444	1	98
0.0574005	1	0
0.0720145	1	5
0.00807495	1	98
0.104275	1	0
0.107856	1	5
0.00854137	1	98
0.0543089	1	158
0.908821	1	929
0.963797	1	929
0.866935	1	5
0.99157	1	929
0.949396	1	929
0.964129	1	132
0.961515	1	929
0.967046	1	132
0.13205	1	26
0.742986	1	42
0.975171	1	929
0.978852	1	211
0.857614	1	37
0.840917	1	929
0.17027	1	929
0.150961	1	0
0.254138	1	351
0.0196473	0	6
0.038759	0	5
0.038759	0	5
0.0474878	0	5
0.714559	0	114
0.119484	0	4
0.248738	0	1
0.0567152	0	158
0.126733	0	155
0.154555	0	390
0.0302325	0	929
0.0109218	0	23
0.0575782	0	390
0.0605547	0	11
0.0172515	0	5
0.0290274	0	1
0.0478287	0	23
0.197583	0	929
0.108429	0	30
0.279973	0	390
0.123839	0	0
0.0442483	0	158
0.00280578	0	929
0.00959191	0	351
0.465423	0	34
0.00280578	0	929
0.120947	0	1
0.0627977	0	8
0.0732895	0	4
0.00789984	0	38
0.0102795	0	34
0.0156705	0	158
0.0100845	0	37
0.00450321	0	0
0.0770426	0	211
0.0291137	0	52
0.467971	0	7
0.207842	0	13
0.0682542	0	5
0.0146871	0	4
0.00930069	0	7
0.00545411	0	17
0.00834958	0	6
0.0016152	0	929
0.0140097	0	6
0.0085271	0	17
0.0176871	0	1
0.00725098	0	17
0.0085305	0	7
0.0123085	0	4
0.00897804	0	6
0.00200765	0	929
0.0179681	0	4
0.0197737	0	1
0.00143859	0	929
0.0161427	0	4
0.0143412	0	1
0.00141376	0	929
0.0140691	0	1
0.0154637	0	4
0.0154295	0	4
0.0194642	0	158
0.453971	0	351
0.184287	0	929
0.0414277	0	929
0.253719	0	6
0.0153333	0	48
0.0414277	0	929
0.042177	0	7
0.0153333	0	48
0.118046	0	1
0.176595	0	124
0.046023	0	39
0.256783	0	18
0.0728451	0	124
0.0164484	0	39
0.0889208	0	18
0.0138047	0	39
0.0168777	0	39
0.110468	0	124
0.114686	0	18
0.0446195	0	48
0.058714	0	82
0.29261	0	17
0.0901753	0	124
0.0128053	0	39
0.0989057	0	18
0.0557008	0	929
0.0124982	0	39
0.063931	0	390
0.0694264	0	155
0.230985	0	22
0.495791	0	0
0.480869	0	23
0.495791	0	0
0.230985	0	22
0.216241	0	0
0.161552	0	155
0.203409	0	23
0.0525635	0	351
0.069032	0	37
0.364706	0	34
0.00662968	0	929
0.0849486	0	52
0.186668	0	929
0.00365902	0	929
0.0292201	0	1
0.0228748	0	4
0.106637	0	4
0.221039	0	7
0.266744	0	2
0.182245	0	10
0.183889	0	9
0.406549	0	13
0.0835546	0	7
0.0612338	0	0
0.0163166	0	34
0.0730665	0	37
0.00892398	0	0
0.0261568	0	38
0.037456	0	59
0.0474422	0	38
0.181674	0	34
0.0145141	0	351
0.0307344	0	23
0.0447512	0	390
0.0801802	0	211
0.0107874	0	351
0.0731909	0	38
0.0140729	0	351
0.0351756	0	54
0.051726	0	5
0.371687	0	0
0.0661315	0	3
0.268009	0	22
0.818503	0	16
0.255681	0	2
0.0763059	0	6
0.0920583	0	6
0.272573	0	0
0.126631	0	155
0.259627	0	85
0.273997	0	30
0.0561005	0	22
0.0753876	0	13
0.133403	0	158
0.299702	0	0
0.277541	0	85
0.0930725	0	13
0.0626752	0	22
0.128606	0	2
0.10971	0	155
0.0769753	0	390
0.167974	0	351
0.135819	0	158
0.249423	0	85
0.0824053	0	13
0.099043	0	4
0.0467624	0	351
0.00621373	0	59
0.0462629	0	390
0.0121959	0	211
0.0436991	0	37
0.0143724	0	34
0.0349192	0	10
0.024456	0	52
0.0159701	0	211
0.0711399	0	390
0.049129	0	48
0.0795355	0	4
0.0138344	0	7
0.0349338	0	52
0.0609141	0	390
0.0412643	0	158
0.341085	0	24
0.0864384	0	0
0.152385	0	211
0.0676751	0	158
0.0668169	0	38
0.0143824	0	351
0.039883	0	390
0.0759228	0	38
0.0779205	0	211
0.0620041	0	158
0.0269168	0	23
0.0570121	0	37
0.127245	0	19
0.0900501	0	390
0.0222619	0	34
0.103283	0	37
0.0302592	0	23
0.130961	0	38
0.0226807	0	6
0.0324137	0	2
0.0508135	0	5
0.0139939	0	10
0.0508135	0	5
0.0787174	0	5
0.756585	0	282
0.0567696	0	48
0.0669986	0	4
0.0931113	0	4
0.0120599	0	211
0.0838141	0	158
0.0116956	0	351
0.0521204	0	390
0.0118966	0	351
0.0720509	0	155
0.0648828	0	390
0.00991439	0	351
0.0827098	0	211
0.0972071	0	34
0.0981858	0	41
0.011501	0	351
0.141468	0	24
0.0831494	0	155
0.22534	0	10
0.265271	0	37
0.213087	0	390
0.122323	0	155
0.0225177	0	23
0.0476116	0	38
0.0145197	0	37
0.0452867	0	390
0.0421191	0	37
0.0379133	0	0
0.104937	0	211
0.0297878	0	23
0.074813	0	12
0.0672766	0	390
0.0162982	0	158
0.00988311	0	34
0.00206623	0	351
0.0164909	0	390
0.0504191	0	19
0.112575	0	34
0.037655	0	59
0.152623	0	929
0.620475	0	351
0.182294	0	158
0.242479	0	390
0.0986832	0	20
0.00658255	0	929
0.173278	0	42
0.232087	0	0
0.00658255	0	929
0.265712	0	8
0.232087	0	0
0.00658255	0	929
0.232087	0	0
0.265712	0	8
0.00658255	0	929
0.232087	0	0
0.0986832	0	20
0.00658255	0	929
0.265712	0	8
0.00658255	0	929
0.232087	0	0
0.0833788	0	155
0.0875487	0	23
0.0488945	0	59
0.281189	0	52
0.0676972	0	34
0.650023	0	57
0.173755	0	54
0.650023	0	57
0.00340615	0	0
0.0140446	0	7
0.0129636	0	114
0.00353462	0	22
0.0475179	0	17
0.0670314	0	13
0.00349609	0	929
0.0335704	0	1
0.0111037	0	4
0.0926117	0	1
0.0120285	0	4
0.0138531	0	7
0.0113011	0	34
0.1243	0	390
0.0253715	0	211
0.0591113	0	390
0.0268007	0	0
0.440041	0	282
0.0186498	0	929
0.439304	0	15
0.747916	0	3
0.0651582	0	929
0.209561	0	23
0.180513	0	24
0.121378	0	57
0.0114439	0	54
0.0717408	0	9
0.174386	0	10
0.0717408	0	9
0.134163	0	11
0.187491	0	7
0.735506	0	282
0.0528279	0	929
0.0213792	0	82
0.0263142	0	48
0.0528279	0	929
0.152631	0	10
0.0079209	0	116
0.0246487	0	211
0.0272909	0	5
0.141934	0	37
0.478426	0	2
0.0124662	0	929
0.0223421	0	38
0.0283851	0	57
0.0157674	0	23
0.00934523	0	23
0.0141332	0	5
0.0882665	0	929
0.0906677	0	1
0.196563	0	4
0.0182044	0	14
0.0405375	0	5
0.188054	0	211
0.0928083	0	351
0.100075	0	390
0.0961425	0	929
0.185081	0	2
0.173646	0	30
0.427884	0	11
0.364447	0	5
0.158693	0	4
0.587804	0	13
0.857521	0	27
0.630919	0	11
0.760192	0	13
0.115983	0	6
0.529639	0	12
0.531146	0	2
0.0329891	0	929
0.0817948	0	6
0.153782	0	4
0.636278	0	2
0.0329891	0	929
0.671454	0	16
0.0329891	0	929
0.0276193	0	0
0.00727633	0	98
0.0110936	0	5
0.0329891	0	929
0.380767	0	85
0.0628115	0	22
0.561211	0	11
0.180849	0	6
0.211531	0	23
0.26403	0	52
0.211021	0	34
0.203976	0	2
0.561211	0	11
0.180849	0	6
0.204937	0	3
0.0319107	0	39
0.143657	0	124
0.0131791	0	54
0.0213114	0	59
0.215921	0	57
[truncated: 4,283 more rows]

## Sheet: Figure4b
pred	outcome	sub_train_count
0.98811	1	116
0.985275	1	48
0.684703	1	5
0.438157	1	351
0.891036	1	211
0.0778988	1	114
0.233219	1	124
0.0559319	1	929
0.989113	1	155
0.994351	1	55
0.951704	1	390
0.953249	1	390
0.965432	1	390
0.918249	1	13
0.978656	1	48
0.96173	1	48
0.970629	1	48
0.978945	1	48
0.981338	1	48
0.967865	1	48
0.970454	1	48
0.987127	1	48
0.956699	1	211
0.832771	1	6
0.886705	1	17
0.445446	1	6
0.520129	1	6
0.362342	1	6
0.565253	1	6
0.39292	1	282
0.359139	1	6
0.509831	1	6
0.950979	1	929
0.404438	1	23
0.311626	1	8
0.916157	1	52
0.826566	1	38
0.850534	1	82
0.923413	1	390
0.988336	1	48
0.871061	1	114
0.871061	1	114
0.753776	1	1
0.894503	1	34
0.968689	1	351
0.0162264	1	52
0.967764	1	929
0.963934	1	929
0.946815	1	929
0.959504	1	929
0.990835	1	98
0.84152	1	5
0.905307	1	124
0.22597	1	929
0.599562	1	8
0.202653	1	929
0.638792	1	8
0.220644	1	929
0.577576	1	8
0.97263	1	929
0.969316	1	929
0.966481	1	929
0.953322	1	929
0.94369	1	82
0.820323	1	929
0.928017	1	929
0.931265	1	929
0.976295	1	929
0.978829	1	929
0.826506	1	351
0.985118	1	116
0.980039	1	48
0.937737	1	82
0.897775	1	13
0.983555	1	929
0.946719	1	929
0.961853	1	929
0.934054	1	929
0.956602	1	929
0.239621	1	158
0.938376	1	929
0.942021	1	929
0.939975	1	929
0.965015	1	929
0.94682	1	929
0.996796	1	929
0.948843	1	929
0.685587	1	211
0.871332	1	7
0.893509	1	3
0.897056	1	3
0.413395	1	17
0.914147	1	3
0.908122	1	3
0.726841	1	390
0.629963	1	158
0.851232	1	38
0.837585	1	12
0.909835	1	6
0.977108	1	48
0.980771	1	48
0.976024	1	929
0.938366	1	29
0.34923	1	7
0.909154	1	22
0.977416	1	929
0.91899	1	114
0.858527	1	4
0.932839	1	82
0.590422	1	282
0.446944	1	4
0.997176	1	282
0.698247	1	124
0.990796	1	929
0.992896	1	132
0.0397686	1	196
0.834916	1	13
0.233235	1	4
0.563329	1	57
0.871701	1	21
0.805303	1	23
0.563854	1	23
0.599881	1	42
0.664052	1	11
0.389753	1	13
0.872246	1	15
0.81331	1	7
0.656885	1	8
0.799282	1	18
0.822135	1	929
0.952827	1	27
0.449326	1	6
0.986138	1	155
0.498947	1	0
0.580148	1	0
0.981108	1	155
0.934606	1	13
0.917555	1	929
0.97388	1	124
0.563108	1	282
0.981585	1	62
0.382431	1	390
0.975194	1	48
0.992568	1	48
0.99036	1	48
0.99502	1	282
0.957765	1	929
0.374756	1	0
0.645722	1	4
0.912526	1	1
0.821159	1	1
0.273081	1	282
0.991997	1	200
0.991653	1	196
0.269911	1	2
0.6638	1	2
0.669031	1	3
0.879812	1	16
0.487345	1	4
0.644191	1	2
0.466831	1	5
0.606729	1	2
0.906118	1	8
0.861912	1	4
0.78395	1	10
0.546372	1	59
0.938145	1	5
0.963062	1	24
0.951781	1	17
0.925542	1	7
0.9639	1	24
0.971064	1	929
0.957791	1	390
0.98705	1	390
0.121095	1	282
0.86022	1	211
0.86022	1	211
0.878845	1	211
0.889279	1	211
0.858667	1	211
0.681701	1	211
0.858667	1	211
0.957025	1	929
0.957457	1	929
0.941234	1	929
0.895033	1	929
0.93686	1	929
0.904664	1	929
0.916501	1	929
0.513624	1	11
0.769096	1	13
0.954644	1	929
0.498442	1	22
0.625312	1	22
0.842667	1	929
0.976307	1	37
0.516261	1	22
0.939724	1	114
0.975397	1	158
0.887643	1	3
0.948685	1	30
0.88461	1	2
0.94083	1	10
0.947917	1	52
0.975397	1	158
0.903709	1	38
0.854593	1	24
0.948685	1	30
0.963734	1	351
0.779376	1	929
0.241698	1	2
0.98876	1	55
0.750772	1	37
0.996971	1	929
0.832861	1	62
0.87695	1	158
0.943827	1	200
0.951045	1	196
0.688389	1	351
0.994317	1	929
0.868773	1	351
0.737812	1	351
0.988049	1	155
0.957616	1	351
0.93805	1	351
0.458686	1	390
0.796002	1	929
0.13393	1	13
0.0288381	1	12
0.358024	1	37
0.40054	1	23
0.965297	1	34
0.959225	1	929
0.941043	1	34
0.864593	1	34
0.716957	1	282
0.412596	1	0
0.85098	1	5
0.979219	1	158
0.977722	1	48
0.98417	1	48
0.815611	1	13
0.788102	1	2
0.615016	1	7
0.830493	1	929
0.703224	1	929
0.703224	1	929
0.855786	1	929
0.699831	1	929
0.728247	1	929
0.712532	1	929
0.359036	1	0
0.978446	1	15
0.966643	1	12
0.963694	1	5
0.937198	1	4
0.786513	1	7
0.559979	1	8
0.724582	1	7
0.449254	1	16
0.278102	1	0
0.585153	1	1
0.698488	1	11
0.729603	1	6
0.855664	1	929
0.938522	1	124
0.870982	1	929
0.938522	1	124
0.985629	1	30
0.966678	1	30
0.959254	1	158
0.971302	1	114
0.937129	1	17
0.199271	1	155
0.687412	1	22
0.119082	1	13
0.814472	1	17
0.977224	1	48
0.986399	1	48
0.694962	1	5
0.823429	1	20
0.957862	1	158
0.647903	1	38
0.870681	1	1
0.812342	1	282
0.405375	1	0
0.691954	1	5
0.810471	1	20
0.910163	1	29
0.855262	1	929
0.636124	1	22
0.888297	1	23
0.836758	1	132
0.997326	1	282
0.914899	1	351
0.947857	1	54
0.979971	1	41
0.648292	1	6
0.166497	1	38
0.994144	1	282
0.786903	1	282
0.68352	1	6
0.98642	1	390
0.986412	1	390
0.965841	1	390
0.974391	1	390
0.987227	1	390
0.986438	1	390
0.988424	1	390
0.967012	1	929
0.966183	1	929
0.986334	1	929
0.986131	1	390
0.824928	1	351
0.959998	1	57
0.157344	1	42
0.626605	1	12
0.262738	1	23
0.532027	1	22
0.677966	1	351
0.580431	1	351
0.976281	1	12
0.466231	1	390
0.758227	1	211
0.478379	1	390
0.959047	1	211
0.901413	1	57
0.915923	1	57
0.907862	1	57
0.918157	1	57
0.923719	1	390
0.465156	1	23
0.990978	1	929
0.96248	1	929
0.850167	1	25
0.627828	1	5
0.859343	1	351
0.955667	1	351
0.970735	1	929
0.833177	1	5
0.474096	1	3
0.0257584	1	23
0.971484	1	390
0.980721	1	390
0.0457801	1	158
0.909678	1	351
0.885526	1	114
0.983044	1	124
0.974539	1	10
0.564346	1	351
0.615896	1	13
0.557195	1	27
0.809036	1	2
0.835939	1	10
0.803638	1	13
0.87524	1	6
0.908733	1	11
0.971807	1	24
0.90861	1	9
0.883695	1	6
0.975447	1	24
0.203619	1	2
0.993262	1	929
0.959462	1	390
0.994724	1	929
0.935227	1	34
0.196636	1	0
0.910901	1	34
0.453123	1	4
0.763804	1	104
0.942239	1	104
0.218308	1	13
0.218308	1	13
0.998265	1	282
0.183246	1	30
0.99739	1	282
0.949913	1	158
0.967066	1	351
0.967066	1	351
0.982091	1	351
0.982091	1	351
0.963861	1	351
0.258399	1	11
0.0650404	1	158
0.936203	1	29
0.939071	1	104
0.745882	1	2
0.706339	1	19
0.183485	1	52
0.964393	1	351
0.633201	1	11
0.806148	1	1
0.657233	1	1
0.920342	1	211
0.678163	1	2
0.489639	1	1
0.674692	1	30
0.88871	1	21
0.821671	1	8
0.946167	1	16
0.743049	1	41
0.247423	1	124
0.299906	1	282
0.0813912	1	929
0.654936	1	19
0.611632	1	7
0.3201	1	8
0.627802	1	7
0.465603	1	16
0.203345	1	0
0.584327	1	7
0.401359	1	8
0.588844	1	16
0.302979	1	4
0.676362	1	7
0.588844	1	16
0.155621	1	0
0.577309	1	7
0.342449	1	8
0.530179	1	16
0.707358	1	7
0.530179	1	16
0.209554	1	0
0.919375	1	124
0.129231	1	30
0.994658	1	929
0.554138	1	7
0.340546	1	8
0.438764	1	16
0.589762	1	7
0.438764	1	16
0.238276	1	0
0.910092	1	52
0.724106	1	38
0.400665	1	2
0.956687	1	54
0.980352	1	41
0.971608	1	18
0.926803	1	929
0.99235	1	929
0.992391	1	929
0.992698	1	929
0.594973	1	5
0.45994	1	132
0.979687	1	929
0.988729	1	929
0.332619	1	9
0.995496	1	929
0.995282	1	929
0.996787	1	929
0.996818	1	929
0.663592	1	27
0.719322	1	18
0.53974	1	22
0.595246	1	13
0.585536	1	12
0.267861	1	15
0.517273	1	2
0.981573	1	351
0.651942	1	8
0.91529	1	16
0.956275	1	155
0.962763	1	158
0.89464	1	116
0.921618	1	23
0.279768	1	929
0.706077	1	132
0.307125	1	23
0.710653	1	27
0.706077	1	132
0.215882	1	3
0.141901	1	5
0.34102	1	23
0.736282	1	27
0.361417	1	18
0.361718	1	929
0.78782	1	132
0.34102	1	23
0.736282	1	27
0.263003	1	23
0.78782	1	132
0.141901	1	5
0.768511	1	52
0.886919	1	14
0.885576	1	15
0.875325	1	30
0.898974	1	21
0.327896	1	23
0.0951777	1	62
0.980481	1	351
0.981731	1	200
0.980266	1	196
0.873664	1	62
0.996446	1	282
0.995844	1	282
0.996908	1	282
0.856653	1	351
0.217722	1	390
0.155266	1	158
0.518535	1	38
0.960291	1	929
0.92865	1	37
0.979556	1	124
0.909162	1	34
0.95523	1	929
0.155374	1	42
0.953458	1	41
0.94204	1	351
0.789599	1	211
0.783297	1	211
0.902634	1	8
0.692609	1	9
0.557509	1	390
0.997253	1	282
0.599583	1	158
0.995457	1	282
0.899452	1	8
0.959422	1	16
0.957881	1	158
0.739681	1	52
0.947742	1	85
0.967617	1	48
0.941572	1	12
0.980616	1	39
0.985499	1	155
0.988441	1	55
0.961034	1	29
0.955435	1	200
0.946388	1	196
0.980728	1	82
0.902131	1	351
0.959078	1	158
0.890056	1	929
0.92109	1	27
0.791654	1	39
0.914504	1	104
0.926634	1	155
0.960808	1	158
0.858297	1	116
0.897384	1	124
0.977002	1	929
0.970423	1	929
0.970531	1	929
0.206208	1	9
0.809726	1	9
0.818921	1	9
0.967791	1	55
0.935722	1	929
0.970797	1	929
0.977642	1	132
0.829464	1	39
0.970849	1	104
0.890909	1	39
0.97122	1	104
0.979461	1	351
0.957927	1	390
0.965184	1	4
0.968274	1	11
0.973261	1	4
0.97066	1	11
0.967567	1	4
0.799482	1	114
0.97965	1	11
0.960702	1	124
0.972414	1	211
0.978521	1	211
0.961331	1	211
0.975317	1	929
0.964658	1	390
0.0433508	1	6
0.978369	1	351
0.96141	1	282
0.849803	1	13
0.859163	1	85
0.776592	1	27
0.82855	1	17
0.781127	1	39
0.158842	1	25
0.843265	1	39
0.955464	1	104
0.937347	1	390
0.921219	1	390
0.946994	1	390
0.947429	1	390
0.948281	1	390
0.915644	1	390
0.934652	1	390
0.92169	1	390
0.935836	1	390
0.948609	1	390
0.948315	1	390
0.994009	1	282
0.915678	1	351
0.728477	1	929
0.809535	1	114
0.921842	1	85
0.956024	1	48
0.892706	1	85
0.933188	1	48
0.926701	1	85
0.964085	1	48
0.908317	1	85
0.962067	1	48
0.948994	1	390
0.949101	1	390
0.99691	1	282
0.533662	1	351
0.256287	1	390
0.166318	1	929
0.752297	1	282
0.377091	1	0
0.863187	1	20
0.595368	1	23
0.589519	1	42
0.567419	1	22
0.611715	1	12
0.981423	1	929
0.82064	1	16
0.990262	1	98
0.965473	1	8
0.760504	1	3
0.902978	1	3
0.891874	1	3
0.846424	1	3
0.810784	1	3
0.808325	1	3
0.961772	1	8
0.887203	1	3
0.960547	1	3
0.919905	1	3
0.867355	1	3
0.915858	1	3
0.881012	1	3
0.962133	1	34
0.504295	1	929
0.884778	1	929
0.843084	1	114
0.948178	1	351
0.95654	1	351
0.125836	1	17
0.162528	1	25
0.986933	1	929
0.549814	1	6
0.925127	1	54
0.965548	1	41
0.022294	1	41
0.776251	1	41
0.185892	1	13
0.99219	1	929
0.954113	1	124
0.950684	1	18
0.954378	1	124
0.975063	1	929
0.958092	1	390
0.191101	1	17
0.864518	1	5
0.840355	1	41
0.480589	1	5
0.98641	1	929
0.977373	1	390
0.976413	1	390
0.425282	1	57
0.845128	1	351
0.92012	1	390
0.908942	1	351
0.933497	1	351
0.966152	1	104
0.968601	1	22
0.979751	1	282
0.106278	1	3
0.994962	1	282
0.994876	1	282
0.995161	1	282
0.995164	1	282
0.922478	1	351
0.997308	1	282
0.941672	1	82
0.859074	1	82
0.968076	1	82
0.995909	1	200
0.996814	1	196
0.916602	1	82
0.916038	1	82
0.915573	1	82
0.898204	1	82
0.929183	1	82
0.94221	1	82
0.988405	1	200
0.990711	1	196
0.820822	1	23
0.965117	1	23
0.98235	1	23
0.98875	1	200
0.990076	1	196
0.949194	1	82
0.994986	1	200
0.995841	1	196
0.125811	1	25
0.962064	1	200
0.955677	1	196
0.262999	1	3
0.255875	1	41
0.982487	1	929
0.697656	1	7
0.444567	1	3
0.965789	1	929
0.85149	1	929
0.860109	1	929
0.991106	1	929
0.989899	1	929
0.989899	1	929
0.991699	1	929
0.945569	1	200
0.919947	1	196
0.992127	1	929
0.992049	1	929
0.971225	1	38
0.99245	1	200
0.993446	1	196
0.949887	1	38
0.993898	1	200
0.995718	1	196
0.994373	1	200
0.995394	1	196
0.994917	1	200
0.996182	1	196
0.900689	1	82
0.934149	1	114
0.185232	1	12
0.944667	1	38
0.961345	1	10
0.960854	1	19
0.926801	1	211
0.946682	1	62
0.879909	1	10
0.961878	1	19
0.693858	1	21
0.938517	1	211
0.697044	1	5
0.686187	1	1
0.938517	1	211
0.953519	1	62
0.916367	1	10
0.974581	1	19
0.759987	1	21
0.963307	1	211
0.768846	1	5
0.793072	1	1
0.972642	1	62
0.990983	1	200
0.994437	1	196
0.995419	1	929
0.989907	1	200
0.991449	1	196
0.865389	1	82
0.904297	1	351
0.995995	1	282
0.988304	1	200
0.990643	1	196
0.969179	1	200
0.977663	1	196
0.996679	1	282
0.888284	1	4
0.996668	1	282
0.073611	1	929
0.994147	1	282
0.994353	1	929
0.994125	1	929
0.993903	1	929
0.989232	1	929
0.993199	1	929
0.991097	1	929
0.991023	1	200
0.989967	1	196
0.967771	1	19
0.954877	1	211
0.956756	1	62
0.984082	1	929
0.819225	1	82
0.927303	1	38
0.919395	1	38
0.288509	1	6
0.921545	1	114
0.893556	1	2
0.724596	1	1
0.0440303	1	11
0.176722	1	18
0.878593	1	6
0.912104	1	5
0.860326	1	6
0.916749	1	5
0.846936	1	39
0.4877	1	23
0.972886	1	282
0.970437	1	211
0.68228	1	282
0.48012	1	114
0.189649	1	12
0.99733	1	282
0.152922	1	3
0.994697	1	929
0.989077	1	929
0.94204	1	104
0.994738	1	929
0.997641	1	282
0.06375	1	37
0.888779	1	390
0.955002	1	155
0.968982	1	158
0.895792	1	116
0.547433	1	15
0.355248	1	929
0.583346	1	85
0.566182	1	85
0.996769	1	929
0.759344	1	52
0.593287	1	36
0.598848	1	0
0.352618	1	7
0.586634	1	0
0.320534	1	7
0.563874	1	0
0.335581	1	7
0.563874	1	0
0.335581	1	7
0.562027	1	0
0.296992	1	7
0.565932	1	0
0.315152	1	7
0.603669	1	0
0.272633	1	7
0.597305	1	0
0.300822	1	7
0.607953	1	0
0.281548	1	7
0.619475	1	0
0.291483	1	7
0.372301	1	17
0.602411	1	0
0.300822	1	7
0.618568	1	0
0.280925	1	7
0.613536	1	0
0.280925	1	7
0.573151	1	0
0.290064	1	7
0.618568	1	0
0.280925	1	7
0.614267	1	0
0.281548	1	7
0.996729	1	282
0.865273	1	21
0.865273	1	21
0.80996	1	38
0.824577	1	351
0.593195	1	85
0.628468	1	48
0.991006	1	929
0.990166	1	132
0.994723	1	929
0.975476	1	390
0.96472	1	390
0.942373	1	16
0.891558	1	10
0.590975	1	0
0.340882	1	7
0.98704	1	211
0.985356	1	211
0.995363	1	929
0.99669	1	282
0.993569	1	98
0.995217	1	929
0.723375	1	211
0.99603	1	929
0.715138	1	211
0.960914	1	48
0.973634	1	98
0.992238	1	98
0.991841	1	98
0.893762	1	3
0.199779	1	3
0.985495	1	98
0.99165	1	59
0.373208	1	8
0.923258	1	929
0.929631	1	41
0.148654	1	38
0.564954	1	23
0.46909	1	17
0.959663	1	38
0.981433	1	38
0.983623	1	38
0.980275	1	38
0.933953	1	929
0.995788	1	929
0.833992	1	351
0.14729	1	390
0.6367	1	929
0.971963	1	82
0.7804	1	11
0.63018	1	11
0.735529	1	11
0.765261	1	11
0.63442	1	11
0.519023	1	11
0.744685	1	11
0.583448	1	11
0.675221	1	11
0.752643	1	11
0.619344	1	11
0.65457	1	11
0.980295	1	59
0.927515	1	27
0.937703	1	929
0.927515	1	27
0.962044	1	114
0.984072	1	155
0.983121	1	158
0.981926	1	116
0.942135	1	351
0.949247	1	34
0.496123	1	4
0.958843	1	211
0.921104	1	351
0.977663	1	62
0.970445	1	390
0.138081	1	929
0.938168	1	351
0.982058	1	98
0.980321	1	82
0.300265	1	52
0.300265	1	52
0.172363	1	929
0.688913	1	7
0.591818	1	4
0.404941	1	6
0.863136	1	390
0.987327	1	98
0.153447	1	18
0.149475	1	39
0.828956	1	282
0.935391	1	26
0.947567	1	929
0.9582	1	27
0.942972	1	929
0.961614	1	27
0.934247	1	929
0.956477	1	27
0.89508	1	82
0.272602	1	390
0.967612	1	82
0.968732	1	82
0.90473	1	6
0.937602	1	22
0.59945	1	12
0.138992	1	4
0.901805	1	2
0.926464	1	22
0.645558	1	12
0.927998	1	929
0.932674	1	15
0.954647	1	13
0.952354	1	15
0.862018	1	41
0.431944	1	390
0.870073	1	9
0.936002	1	16
0.994215	1	929
0.996349	1	282
0.904528	1	351
0.946011	1	351
0.935511	1	351
0.993741	1	282
0.579854	1	351
0.986191	1	390
0.98593	1	390
0.4432	1	22
0.450201	1	4
0.981567	1	54
0.963385	1	54
0.988458	1	390
0.64262	1	390
0.591912	1	929
0.990643	1	59
0.996259	1	929
0.996522	1	929
0.995699	1	200
0.996642	1	196
0.997058	1	282
0.964298	1	155
0.828699	1	34
0.875388	1	8
0.998166	1	282
0.791014	1	23
0.637205	1	390
0.990438	1	200
0.994797	1	196
0.773005	1	57
0.63204	1	2
0.996303	1	282
0.997319	1	282
0.998259	1	282
0.995288	1	282
0.236681	1	23
0.147687	1	12
0.12301	1	2
0.0766311	1	17
0.136434	1	2
0.273012	1	5
0.767916	1	15
0.874441	1	15
0.995744	1	929
0.995818	1	929
0.996779	1	282
0.996754	1	282
0.997318	1	282
0.997274	1	282
0.996704	1	282
0.995217	1	282
0.995224	1	282
0.983234	1	155
0.99301	1	158
0.983263	1	116
0.0180741	1	282
0.997348	1	282
0.730006	1	390
0.997451	1	282
0.956211	1	82
0.263032	1	2
0.676241	1	2
0.720036	1	3
0.86541	1	16
0.521845	1	4
0.988517	1	55
0.8978	1	22
0.916847	1	104
0.676006	1	41
0.99639	1	282
0.985818	1	211
0.996592	1	282
0.679432	1	390
0.991231	1	929
0.993111	1	132
0.758046	1	37
0.645698	1	22
0.975141	1	929
0.920806	1	351
0.76263	1	85
0.589874	1	39
0.778986	1	39
0.844023	1	82
0.655716	1	211
0.996034	1	282
0.96339	1	390
0.509502	1	0
0.73951	1	4
0.687271	1	23
0.898008	1	30
0.859232	1	10
0.93499	1	52
0.978114	1	158
0.905544	1	38
0.927707	1	23
0.367488	1	9
0.284879	1	23
0.933177	1	390
0.99515	1	929
0.850769	1	282
0.870272	1	282
0.0741947	1	8
0.981113	1	23
0.979044	1	23
0.992018	1	59
0.966549	1	124
0.66097	1	282
0.0910481	1	929
0.36172	1	39
0.961857	1	34
0.293799	1	39
0.956154	1	34
0.929005	1	390
0.963099	1	13
0.693711	1	12
0.173187	1	4
0.435166	1	25
0.708165	1	23
0.977073	1	98
0.984593	1	929
0.916926	1	124
0.5408	1	9
0.430916	1	23
0.843576	1	158
0.970076	1	38
0.89555	1	10
0.660426	1	351
0.997008	1	282
0.992841	1	929
0.993104	1	132
0.972053	1	104
0.572791	1	124
0.469398	1	124
0.968562	1	155
0.978168	1	158
0.974136	1	116
0.183412	1	30
0.572279	1	7
0.714974	1	54
0.944845	1	155
0.958228	1	158
0.890353	1	116
0.968322	1	155
0.968764	1	158
0.918557	1	116
0.962849	1	155
0.970116	1	158
0.917181	1	116
0.974307	1	351
0.964288	1	98
0.955694	1	98
0.998101	1	282
0.432556	1	39
0.969624	1	104
0.413905	1	39
0.965266	1	104
0.542419	1	39
0.975776	1	104
0.922055	1	54
0.956961	1	41
0.954933	1	18
0.932984	1	104
0.919144	1	37
0.996505	1	282
0.949329	1	37
0.9952	1	282
0.949614	1	114
0.686118	1	12
0.484715	1	23
0.997399	1	282
0.998006	1	282
0.113867	1	3
0.979483	1	390
0.200785	1	7
0.503409	1	11
0.385872	1	11
0.417038	1	11
0.538787	1	11
0.444603	1	11
0.365523	1	11
0.617374	1	11
0.463295	1	11
0.407502	1	11
0.991143	1	282
0.869547	1	21
0.932567	1	34
0.941607	1	114
0.941607	1	114
0.976289	1	390
0.977783	1	929
0.968061	1	34
0.19555	1	8
0.947788	1	41
0.332933	1	10
0.303592	1	10
0.190898	1	390
0.0943565	1	17
0.431277	1	25
0.11286	1	11
0.700287	1	23
0.97908	1	104
0.893678	1	82
0.991021	1	282
0.998463	1	282
0.995641	1	929
0.995979	1	929
0.992969	1	98
0.655139	1	27
0.992818	1	98
0.99276	1	98
0.989365	1	98
0.924311	1	158
0.85542	1	211
0.924258	1	57
0.997609	1	282
0.136656	1	85
0.917708	1	282
0.745459	1	929
0.869924	1	85
0.98546	1	15
0.976622	1	12
0.882948	1	14
0.992195	1	929
0.407714	1	21
0.979948	1	390
0.706713	1	11
0.563898	1	11
0.421977	1	11
0.988621	1	929
0.875169	1	37
0.863805	1	211
0.624598	1	19
0.886992	1	82
0.508289	1	3
0.045926	1	23
0.18087	1	25
0.741318	1	6
0.24038	1	2
0.969943	1	929
0.734919	1	929
0.794735	1	7
0.816662	1	7
0.784962	1	16
0.996692	1	282
0.705435	1	16
0.86709	1	34
0.944423	1	929
0.966118	1	929
0.950648	1	929
0.945192	1	929
0.97643	1	390
0.97643	1	390
0.264445	1	23
0.980352	1	155
0.63076	1	4
0.566029	1	34
0.945029	1	62
0.966706	1	7
0.996781	1	282
0.516101	1	34
0.990164	1	929
0.978899	1	7
0.967172	1	7
0.932317	1	10
0.920606	1	7
0.957953	1	7
0.970657	1	13
0.958589	1	4
0.74206	1	9
0.896979	1	4
0.973311	1	7
0.853678	1	23
0.906393	1	36
0.960666	1	124
0.956346	1	10
0.947737	1	10
0.968764	1	11
0.972532	1	13
0.502064	1	37
0.940771	1	929
0.917508	1	929
0.949142	1	114
0.905546	1	4
0.791366	1	6
0.0483868	1	196
0.128078	1	200
0.925278	1	37
0.950052	1	82
0.446235	1	211
0.290286	1	23
0.759431	1	23
0.285849	1	390
0.832008	1	211
0.935809	1	34
0.888739	1	34
0.946927	1	929
0.302555	1	390
0.991292	1	59
0.568206	1	351
0.98158	1	929
0.617735	1	7
0.495192	1	3
0.695843	1	24
0.996836	1	282
0.981045	1	85
0.990189	1	48
0.935279	1	85
0.953631	1	48
0.557318	1	85
0.488158	1	48
0.642757	1	85
0.552311	1	48
0.987298	1	85
0.985942	1	48
0.953279	1	85
0.964993	1	48
0.955465	1	85
0.953116	1	48
0.944901	1	85
0.966614	1	48
0.991355	1	929
0.942523	1	85
0.959681	1	48
0.955775	1	85
0.966328	1	48
0.985798	1	22
0.906081	1	929
0.559472	1	0
0.311496	1	7
0.601486	1	0
0.266957	1	7
0.996854	1	282
0.996499	1	282
0.479995	1	7
0.956454	1	41
0.946437	1	18
0.881853	1	17
0.99569	1	282
0.928759	1	390
0.95575	1	929
0.950594	1	929
0.630963	1	2
0.416126	1	5
0.733868	1	8
0.963748	1	16
0.732597	1	4
0.767483	1	10
0.99559	1	282
0.996575	1	282
0.996224	1	282
0.996764	1	282
0.995955	1	282
0.995955	1	282
0.746959	1	929
0.985966	1	390
0.996833	1	282
0.283063	1	4
0.281475	1	12
0.946737	1	55
0.30123	1	12
0.350926	1	4
0.179767	1	12
0.996903	1	282
0.997795	1	282
0.119503	1	25
0.717921	1	6
0.119503	1	25
0.989922	1	929
0.987501	1	132
0.921969	1	82
0.95428	1	82
0.941317	1	82
0.947303	1	82
0.946167	1	82
0.947455	1	82
0.952597	1	351
0.980898	1	22
0.945654	1	12
0.968117	1	39
0.982726	1	155
0.987714	1	55
0.944275	1	390
0.949733	1	390
0.957244	1	98
0.849277	1	132
0.991064	1	390
0.958455	1	390
0.907428	1	85
0.921853	1	390
0.921853	1	390
0.921853	1	390
0.937109	1	390
0.945819	1	929
0.951935	1	929
0.943732	1	929
0.943732	1	929
0.775366	1	2
0.426567	1	2
0.426567	1	2
0.205843	1	12
0.935022	1	929
0.935022	1	929
0.958695	1	929
0.962221	1	929
0.959594	1	929
0.969667	1	124
0.965797	1	18
0.866631	1	7
0.818264	1	26
0.982184	1	116
0.976208	1	48
0.983405	1	282
0.713314	1	2
0.895341	1	85
0.555224	1	1
0.857732	1	929
0.787408	1	390
0.206375	1	41
0.237122	1	41
0.410696	1	24
0.788181	1	3
0.721083	1	38
0.971973	1	155
0.963792	1	5
0.968361	1	5
0.974402	1	5
0.966985	1	5
0.968506	1	5
0.933483	1	23
0.956921	1	5
0.912413	1	11
0.962807	1	23
0.942003	1	5
0.978032	1	7
0.945528	1	17
0.919482	1	24
0.988221	1	929
0.917579	1	211
0.234617	1	351
0.719496	1	9
0.985791	1	929
0.973883	1	132
0.746645	1	42
0.942153	1	390
0.951855	1	34
0.639912	1	4
0.988905	1	200
0.987796	1	196
0.94505	1	62
0.941488	1	351
0.994979	1	929
0.418318	1	2
0.314578	1	27
0.990679	1	20
0.99133	1	20
0.990268	1	20
0.0985413	1	26
0.430729	1	3
0.944564	1	351
0.799888	1	54
0.944637	1	351
0.886196	1	52
0.944637	1	351
0.433675	1	114
0.656473	1	2
0.994046	1	200
0.99449	1	196
0.995574	1	929
0.978816	1	54
0.307575	1	19
0.973178	1	200
0.973842	1	196
0.7494	1	351
0.882085	1	39
0.707162	1	5
0.903626	1	27
0.901255	1	18
0.938131	1	82
0.865869	1	104
0.939561	1	929
0.989804	1	200
0.988825	1	196
0.885163	1	929
0.0261173	1	36
0.341578	1	15
0.998014	1	282
0.831077	1	24
0.833493	1	24
0.116926	1	15
0.997595	1	282
0.735564	1	351
0.972828	1	282
0.969067	1	282
0.997582	1	282
0.979468	1	37
0.165034	1	5
0.998	1	282
0.129514	1	11
0.214922	1	3
0.13793	1	11
0.976373	1	82
0.992087	1	390
0.990882	1	390
0.976391	1	104
0.983172	1	211
0.950624	1	59
0.371549	1	38
0.92616	1	37
0.604589	1	0
0.283003	1	7
0.995035	1	929
0.518091	1	390
0.797362	1	929
0.996834	1	282
0.214621	1	158
0.986117	1	59
0.957118	1	82
0.343563	1	15
0.937786	1	23
0.948986	1	23
0.94628	1	23
0.955432	1	23
0.959235	1	23
0.961508	1	23
0.942183	1	23
0.939701	1	23
0.870255	1	104
0.987354	1	82
0.982106	1	59
0.84189	1	24
0.501782	1	23
0.996842	1	282
0.969609	1	929
0.996077	1	929
0.995746	1	929
0.9866	1	390
0.19514	1	3
0.969008	1	22
0.963194	1	54
0.989061	1	929
0.948912	1	39
0.986036	1	155
0.978957	1	200
0.982715	1	196
0.917287	1	22
0.227117	1	351
0.89407	1	158
0.982646	1	929
0.935888	1	10
0.826553	1	6
0.588571	1	5
0.456464	1	3
0.623669	1	10
0.990884	1	929
0.948009	1	23
0.972558	1	23
0.922155	1	42
0.939006	1	39
0.979492	1	155
0.948912	1	39
0.981427	1	155
0.614955	1	929
0.704087	1	390
0.976248	1	929
0.985667	1	929
0.32511	1	39
0.713784	1	104
0.66624	1	39
0.976702	1	104
0.98609	1	98
0.997645	1	282
0.997537	1	282
0.204692	1	1
0.9969	1	282
0.980589	1	155
0.989637	1	158
0.985332	1	116
0.981054	1	929
0.983587	1	929
0.993587	1	132
0.992811	1	929
0.991978	1	132
0.682976	1	6
0.635224	1	9
0.718478	1	9
0.705461	1	6
0.61178	1	390
0.469146	1	929
0.469146	1	929
0.61178	1	390
0.995091	1	929
0.791409	1	211
0.891154	1	23
0.809883	1	42
0.997946	1	282
0.948492	1	21
0.940547	1	929
0.447716	1	18
0.955254	1	22
0.872269	1	13
0.0957964	1	12
0.254293	1	4
0.124757	1	12
0.319741	1	18
0.699284	1	20
0.992939	1	155
0.0809716	1	10
0.0404522	1	6
0.0188746	1	929
0.974107	1	34
0.0220547	1	929
0.973312	1	34
0.0272826	1	929
0.968983	1	34
0.908374	1	42
0.733536	1	7
0.604736	1	4
0.468497	1	6
0.788996	1	211
0.925406	1	351
0.9493	1	351
0.9493	1	351
0.940595	1	351
0.88401	1	39
0.861477	1	39
0.776429	1	3
0.957274	1	390
0.0920739	1	0
0.235259	1	5
0.0158862	1	98
0.828531	1	929
0.816856	1	132
0.939424	1	11
0.934552	1	11
0.942487	1	23
0.934486	1	12
0.865379	1	13
0.955743	1	39
0.997115	1	282
0.0772673	1	0
0.0732692	1	5
0.00921475	1	98
0.0683663	1	0
0.0698502	1	5
0.00630444	1	98
0.0574005	1	0
0.0720145	1	5
0.00807495	1	98
0.104275	1	0
0.107856	1	5
0.00854137	1	98
0.0543089	1	158
0.908821	1	929
0.963797	1	929
0.866935	1	5
0.99157	1	929
0.949396	1	929
0.964129	1	132
0.961515	1	929
0.967046	1	132
0.13205	1	26
0.742986	1	42
0.975171	1	929
0.978852	1	211
0.857614	1	37
0.840917	1	929
0.17027	1	929
0.150961	1	0
0.254138	1	351
0.0196473	0	6
0.038759	0	5
0.038759	0	5
0.0474878	0	5
0.714559	0	114
0.119484	0	4
0.248738	0	1
0.0567152	0	158
0.126733	0	155
0.154555	0	390
0.0302325	0	929
0.0109218	0	23
0.0575782	0	390
0.0605547	0	11
0.0172515	0	5
0.0290274	0	1
0.0478287	0	23
0.197583	0	929
0.108429	0	30
0.279973	0	390
0.123839	0	0
0.0442483	0	158
0.00280578	0	929
0.00959191	0	351
0.465423	0	34
0.00280578	0	929
0.120947	0	1
0.0627977	0	8
0.0732895	0	4
0.00789984	0	38
0.0102795	0	34
0.0156705	0	158
0.0100845	0	37
0.00450321	0	0
0.0770426	0	211
0.0291137	0	52
0.467971	0	7
0.207842	0	13
0.0682542	0	5
0.0146871	0	4
0.00930069	0	7
0.00545411	0	17
0.00834958	0	6
0.0016152	0	929
0.0140097	0	6
0.0085271	0	17
0.0176871	0	1
0.00725098	0	17
0.0085305	0	7
0.0123085	0	4
0.00897804	0	6
0.00200765	0	929
0.0179681	0	4
0.0197737	0	1
0.00143859	0	929
0.0161427	0	4
0.0143412	0	1
0.00141376	0	929
0.0140691	0	1
0.0154637	0	4
0.0154295	0	4
0.0194642	0	158
0.453971	0	351
0.184287	0	929
0.0414277	0	929
0.253719	0	6
0.0153333	0	48
0.0414277	0	929
0.042177	0	7
0.0153333	0	48
0.118046	0	1
0.176595	0	124
0.046023	0	39
0.256783	0	18
0.0728451	0	124
0.0164484	0	39
0.0889208	0	18
0.0138047	0	39
0.0168777	0	39
0.110468	0	124
0.114686	0	18
0.0446195	0	48
0.058714	0	82
0.29261	0	17
0.0901753	0	124
0.0128053	0	39
0.0989057	0	18
0.0557008	0	929
0.0124982	0	39
0.063931	0	390
0.0694264	0	155
0.230985	0	22
0.495791	0	0
0.480869	0	23
0.495791	0	0
0.230985	0	22
0.216241	0	0
0.161552	0	155
0.203409	0	23
0.0525635	0	351
0.069032	0	37
0.364706	0	34
0.00662968	0	929
0.0849486	0	52
0.186668	0	929
0.00365902	0	929
0.0292201	0	1
0.0228748	0	4
0.106637	0	4
0.221039	0	7
0.266744	0	2
0.182245	0	10
0.183889	0	9
0.406549	0	13
0.0835546	0	7
0.0612338	0	0
0.0163166	0	34
0.0730665	0	37
0.00892398	0	0
0.0261568	0	38
0.037456	0	59
0.0474422	0	38
0.181674	0	34
0.0145141	0	351
0.0307344	0	23
0.0447512	0	390
0.0801802	0	211
0.0107874	0	351
0.0731909	0	38
0.0140729	0	351
0.0351756	0	54
0.051726	0	5
0.371687	0	0
0.0661315	0	3
0.268009	0	22
0.818503	0	16
0.255681	0	2
0.0763059	0	6
0.0920583	0	6
0.272573	0	0
0.126631	0	155
0.259627	0	85
0.273997	0	30
0.0561005	0	22
0.0753876	0	13
0.133403	0	158
0.299702	0	0
0.277541	0	85
0.0930725	0	13
0.0626752	0	22
0.128606	0	2
0.10971	0	155
0.0769753	0	390
0.167974	0	351
0.135819	0	158
0.249423	0	85
0.0824053	0	13
0.099043	0	4
0.0467624	0	351
0.00621373	0	59
0.0462629	0	390
0.0121959	0	211
0.0436991	0	37
0.0143724	0	34
0.0349192	0	10
0.024456	0	52
0.0159701	0	211
0.0711399	0	390
0.049129	0	48
0.0795355	0	4
0.0138344	0	7
0.0349338	0	52
0.0609141	0	390
0.0412643	0	158
0.341085	0	24
0.0864384	0	0
0.152385	0	211
0.0676751	0	158
0.0668169	0	38
0.0143824	0	351
0.039883	0	390
0.0759228	0	38
0.0779205	0	211
0.0620041	0	158
0.0269168	0	23
0.0570121	0	37
0.127245	0	19
0.0900501	0	390
0.0222619	0	34
0.103283	0	37
0.0302592	0	23
0.130961	0	38
0.0226807	0	6
0.0324137	0	2
0.0508135	0	5
0.0139939	0	10
0.0508135	0	5
0.0787174	0	5
0.756585	0	282
0.0567696	0	48
0.0669986	0	4
0.0931113	0	4
0.0120599	0	211
0.0838141	0	158
0.0116956	0	351
0.0521204	0	390
0.0118966	0	351
0.0720509	0	155
0.0648828	0	390
0.00991439	0	351
0.0827098	0	211
0.0972071	0	34
0.0981858	0	41
0.011501	0	351
0.141468	0	24
0.0831494	0	155
0.22534	0	10
0.265271	0	37
0.213087	0	390
0.122323	0	155
0.0225177	0	23
0.0476116	0	38
0.0145197	0	37
0.0452867	0	390
0.0421191	0	37
0.0379133	0	0
0.104937	0	211
0.0297878	0	23
0.074813	0	12
0.0672766	0	390
0.0162982	0	158
0.00988311	0	34
0.00206623	0	351
0.0164909	0	390
0.0504191	0	19
0.112575	0	34
0.037655	0	59
0.152623	0	929
0.620475	0	351
0.182294	0	158
0.242479	0	390
0.0986832	0	20
0.00658255	0	929
0.173278	0	42
0.232087	0	0
0.00658255	0	929
0.265712	0	8
0.232087	0	0
0.00658255	0	929
0.232087	0	0
0.265712	0	8
0.00658255	0	929
0.232087	0	0
0.0986832	0	20
0.00658255	0	929
0.265712	0	8
0.00658255	0	929
0.232087	0	0
0.0833788	0	155
0.0875487	0	23
0.0488945	0	59
0.281189	0	52
0.0676972	0	34
0.650023	0	57
0.173755	0	54
0.650023	0	57
0.00340615	0	0
0.0140446	0	7
0.0129636	0	114
0.00353462	0	22
0.0475179	0	17
0.0670314	0	13
0.00349609	0	929
0.0335704	0	1
0.0111037	0	4
0.0926117	0	1
0.0120285	0	4
0.0138531	0	7
0.0113011	0	34
0.1243	0	390
0.0253715	0	211
0.0591113	0	390
0.0268007	0	0
0.440041	0	282
0.0186498	0	929
0.439304	0	15
0.747916	0	3
0.0651582	0	929
0.209561	0	23
0.180513	0	24
0.121378	0	57
0.0114439	0	54
0.0717408	0	9
0.174386	0	10
0.0717408	0	9
0.134163	0	11
0.187491	0	7
0.735506	0	282
0.0528279	0	929
0.0213792	0	82
0.0263142	0	48
0.0528279	0	929
0.152631	0	10
0.0079209	0	116
0.0246487	0	211
0.0272909	0	5
0.141934	0	37
0.478426	0	2
0.0124662	0	929
0.0223421	0	38
0.0283851	0	57
0.0157674	0	23
0.00934523	0	23
0.0141332	0	5
0.0882665	0	929
0.0906677	0	1
0.196563	0	4
0.0182044	0	14
0.0405375	0	5
0.188054	0	211
0.0928083	0	351
0.100075	0	390
0.0961425	0	929
0.185081	0	2
0.173646	0	30
0.427884	0	11
0.364447	0	5
0.158693	0	4
0.587804	0	13
0.857521	0	27
0.630919	0	11
0.760192	0	13
0.115983	0	6
0.529639	0	12
0.531146	0	2
0.0329891	0	929
0.0817948	0	6
0.153782	0	4
0.636278	0	2
0.0329891	0	929
0.671454	0	16
0.0329891	0	929
0.0276193	0	0
0.00727633	0	98
0.0110936	0	5
0.0329891	0	929
0.380767	0	85
0.0628115	0	22
0.561211	0	11
0.180849	0	6
0.211531	0	23
0.26403	0	52
0.211021	0	34
0.203976	0	2
0.561211	0	11
0.180849	0	6
0.204937	0	3
0.0319107	0	39
0.143657	0	124
0.0131791	0	54
0.0213114	0	59
0.215921	0	57
[truncated: 4,283 more rows]

## Sheet: Figure5a
pred	true
1	1
1	1
6	6
1	1
1	1
0	0
0	0
1	6
1	1
1	1
1	1
2	2
6	6
6	6
6	6
1	4
1	1
1	1
6	6
6	6
1	1
1	1
1	1
1	1
1	1
6	6
6	6
6	6
0	0
1	1
6	6
1	1
1	1
4	4
1	1
6	6
1	1
6	6
1	1
1	1
1	1
1	1
6	6
1	1
1	1
1	1
1	1
1	1
2	2
2	2
6	6
1	1
6	6
6	6
6	6
1	1
1	1
6	6
3	6
1	1
1	1
1	1
1	1
2	2
1	1
2	3
1	1
1	1
1	1
6	6
1	1
1	1
1	1
1	1
1	1
1	1
1	1
1	1
1	1
1	1
6	6
1	1
1	1
1	1
0	1
1	1
1	1
1	1
1	1
1	1
1	1
1	1
1	1
1	1
1	1
1	5
1	1
1	1
6	6
1	1
6	6
1	1
1	1
1	1
1	1
1	1
2	2
6	6
6	6
1	1
1	1
6	6
3	3
1	1
1	1
2	2
1	1
1	1
6	6
6	6
6	6
6	6
6	6
6	4
6	6
1	1
6	6
1	1
1	1
1	1
6	6
1	1
1	1
1	1
1	1
1	1
1	1
2	2
1	1
6	6
6	6
1	1
1	1
1	1
1	1
1	1
1	1
1	1
6	6
1	1
1	1
1	1
1	1
1	1
6	6
6	6
1	1
1	1
1	1
1	1
1	1
1	1
1	1
6	0
1	1
1	1
6	6
1	1
1	1
6	0
1	1
1	1
6	3
1	1
6	6
6	0
1	1
1	4
1	1
1	1
1	1
1	5
1	1
1	1
1	1
1	1
1	1
1	1
1	1
1	1
6	6
1	1
1	1
2	2
6	6
1	1
0	0
6	6
6	3
1	1
2	2
0	0
1	1
1	6
1	1
1	1
6	6
6	6
1	1
3	3
1	1
1	1
1	1
1	1
1	1
1	1
6	6
6	6
1	1
6	6
1	1
1	5
0	0
1	1
6	6
1	1
1	1
6	6
1	1
6	6
6	6
1	1
1	0
1	1
6	6
1	1
1	1
1	1
6	6
1	1
1	1
1	1
1	1
2	2
6	6
1	1
1	1
1	1
1	1
1	1
1	1
1	1
1	1
1	1
1	1
1	1
1	1
1	1
1	1
1	1
1	1
3	3
3	3
1	1
6	6
1	1
1	1
6	6
1	1
1	1
6	6
3	0
1	1
2	2
0	0
0	0
6	6
1	1
1	1
1	1
1	1
0	0
1	1
6	6
1	5
1	1
1	1
3	3
3	3
3	3
3	3
1	1
1	1
1	1
3	3
1	1
1	1
1	1
1	1
1	1
0	0
1	1
6	6
1	1
1	1
6	6
1	1
1	1
1	1
1	1
1	1
1	1
2	2
4	4
1	1
1	1
1	1
1	1
6	6
0	0
0	0
1	1
4	4
6	6
6	6
1	1
1	1
3	3
3	3
1	1
1	1
1	6
1	1
1	1
1	1
1	1
1	1
1	1
1	1
1	1
1	1
1	1
1	1
1	1
1	1
1	1
1	1
1	1
1	1
1	1
1	1
1	1
1	1
6	6
6	6
1	1
1	1
1	1
1	1
1	1
1	1
1	1
1	1
1	1
1	1
1	1
1	1
1	1
1	1
1	1
1	1
1	1
1	1
1	1
1	1
1	1
1	1
1	1
1	1
1	6
1	1
1	1
1	1
0	0
1	1
1	1
1	1
1	1
1	1
1	1
1	1
1	4
1	1
6	6
6	6
1	1
1	1
1	1
1	1
1	1
6	6
6	1
1	1
2	2
1	1
0	0
1	1
1	1
1	1
1	1
1	1
6	1
1	1
1	1
1	1
6	2
1	1
1	1
6	6
1	1
1	1
3	3
3	3
1	1
1	1
1	1
1	1
0	0
0	0
1	1
1	1
1	1
1	1
1	1
1	1
1	1
1	1
1	1
1	1
1	1
1	1
1	1
1	1
1	1
1	2
1	1
1	1
1	1
1	1
6	6
1	1
1	1
1	1
1	1
1	1
1	1
1	1
1	1
1	1
1	1
1	1
1	1
1	1
1	1
1	1
1	1
1	1
1	1
1	1
1	1
1	1
1	1
1	1
1	1
6	0
6	6
0	1
1	1
3	3
1	1
1	1
1	1
1	1
6	6
1	1
1	1
1	1
1	1
1	2
1	1
1	1
1	1
0	0
1	1
3	3
1	1
1	1
1	1
1	1
1	1
1	1
1	1
1	1
1	1
1	1
2	2
1	1
6	5
3	3
1	1
1	1
1	1
1	1
1	5
1	1
1	1
1	1
0	0
1	1
2	2
6	6
1	1
2	2
2	2
6	4
1	1
1	1
1	1
1	1
1	1
1	1
1	1
1	1
1	1
1	1
1	1
4	4
2	2
3	3
1	1
1	1
6	6
1	1
1	1
1	1
1	1
1	1
6	6
1	1
6	6
1	1
1	1
6	6
1	1
3	3
0	0
1	1
1	1
1	1
1	1
1	1
0	0
1	1
1	1
1	1
1	2
1	1
1	1
1	1
1	1
1	1
1	1
1	1
1	1
1	1
1	1
1	1
1	1
1	1
4	4
1	1
1	1
1	1
1	1
1	4
1	1
6	6
1	1
1	1
2	2
2	2
1	1
1	1
1	1
1	1
1	1
1	1
1	1
1	1
1	1
1	1
1	1
1	1
1	1
1	1
1	1
1	1
1	1
1	1
1	1
1	1
1	1
1	1
1	1
1	1
0	0
1	1
2	2
1	1
1	1
1	1
1	1
1	1
1	1
1	1
1	1
1	1
1	1
1	1
1	1
1	1
1	1
1	1
1	1
1	1
1	1
1	1
1	1
1	1
1	1
1	1
1	1
1	1
6	6
1	1
1	1
1	1
1	1
1	1
0	0
2	2
1	1
1	1
1	1
1	1
1	1
1	1
1	1
1	1
1	1
1	1
1	1
2	6
1	1
6	6
0	0
0	0
0	0
1	1
0	0
1	5
6	6
6	6
1	1
1	1
1	1
1	1
2	2
1	1
2	2
1	1
6	6
0	0
6	6
1	6
3	3
1	1
6	6
6	1
6	6
1	1
0	0
1	1
1	1
1	1
1	1
1	1
1	1
1	1
1	1
1	1
6	6
1	1
1	1
1	1
1	1
1	1
1	1
1	1
4	4
6	1
3	3
1	1
1	1
1	1
1	1
1	1
3	3
1	1
2	2
1	1
1	1
1	1
1	1
1	1
1	1
1	1
6	6
6	1
1	1
1	1
1	1
1	1
2	2
6	6
6	6
1	1
0	0
1	1
1	6
6	4
1	1
1	6
6	6
1	1
6	6
1	1
1	1
1	1
1	1
1	1
1	1
6	4
1	1
1	1
6	6
1	1
1	1
6	6
1	1
1	1
1	1
1	1
1	1
1	1
2	2
4	6
6	4
1	1
1	1
1	1
2	2
3	3
1	1
1	1
1	1
1	1
1	1
1	1
1	1
1	1
1	1
1	1
6	6
1	1
6	6
6	6
1	1
1	1
2	2
1	1
1	1
1	1
1	1
1	1
1	1
1	1
1	1
0	0
0	0
6	6
1	1
6	3
1	1
1	1
1	1
3	3
0	0
6	6
1	1
1	1
1	1
1	1
1	1
1	1
6	6
1	1
0	0
0	0
0	0
0	0
6	6
1	1
0	6
1	1
1	1
1	1
1	1
1	1
1	1
1	1
1	1
1	1
1	1
1	1
1	1
1	1
1	1
1	1
1	1
1	1
1	1
1	1
1	1
1	1
1	1
1	1
1	1
1	1
1	1
0	0
0	0
1	1
1	1
1	1
1	1
1	1
1	4
1	1
1	1
1	1
1	1
1	1
1	1
1	1
1	1
1	1
1	1
1	1
1	1
1	1
1	1
1	1
1	1
1	1
1	1
1	1
1	1
1	1
3	3
3	3
1	1
1	1
1	1
1	1
1	1
1	1
6	6
1	1
1	1
0	0
1	1
1	1
6	6
6	6
1	1
1	1
3	3
1	1
1	1
1	1
1	1
0	0
1	1
0	0
1	1
1	1
1	1
0	0
1	1
1	1
1	1
1	1
1	1
1	1
1	1
3	3
1	1
1	1
1	1
1	1
2	2
1	1
1	1
1	1
6	6
1	1
1	1
1	1
1	1
1	1
1	1
1	1
1	1
1	1
1	1
1	1
1	1
1	1
1	1
1	1
1	1
1	1
1	1
1	1
1	1
6	6
1	1
1	0
1	1
1	1
6	6
6	6
6	6
3	3
1	1
1	1
1	1
0	0
1	1
0	0
1	1
1	5
1	4
1	1
1	1
0	0
1	1
1	1
1	6
1	1
1	1
2	2
1	1
1	1
1	1
0	0
2	2
1	1
6	6
1	1
5	5
1	6
1	1
1	1
0	0
2	2
1	1
1	1
1	1
6	6
1	1
1	1
1	1
1	1
1	1
1	1
4	6
6	6
1	1
2	2
1	1
6	6
6	6
6	6
6	6
1	1
1	1
5	5
1	1
1	1
1	1
1	1
1	1
1	1
1	1
1	1
1	4
6	4
1	1
1	1
6	6
6	6
3	3
1	1
1	1
0	0
3	3
1	1
1	1
0	0
1	1
1	1
4	4
1	1
1	1
2	2
1	1
2	2
1	1
1	1
4	4
6	0
0	0
6	6
6	6
6	6
6	6
1	1
1	1
1	1
1	1
1	1
1	1
1	1
1	1
1	1
0	0
1	1
1	1
1	1
1	1
6	6
1	1
1	1
6	6
1	1
1	1
1	1
1	1
3	3
6	6
1	1
1	1
1	1
1	1
1	1
1	1
1	1
1	1
1	1
6	6
1	1
1	1
1	1
1	1
1	1
1	1
1	1
1	1
1	1
6	6
6	6
6	6
6	6
1	1
6	6
6	6
1	1
1	1
1	1
1	1
1	1
1	6
6	6
1	1
1	1
0	0
1	1
6	6
1	1
1	1
1	1
6	6
1	1
1	1
1	1
1	1
1	1
0	0
0	0
1	1
1	1
1	1
1	1
1	1
6	6
3	3
1	1
1	1
1	1
1	1
1	1
1	1
0	0
6	6
1	1
0	0
1	1
1	1
0	0
0	0
6	6
1	1
1	1
0	0
1	1
6	6
6	3
1	1
1	1
1	1
1	1
1	1
1	1
1	1
1	1
1	1
6	6
1	1
2	2
0	0
1	1
1	1
6	6
1	1
1	1
5	5
1	1
0	0
0	0
6	6
1	1
1	1
1	1
1	1
6	1
6	6
0	0
1	1
1	1
6	6
1	1
1	1
1	1
1	1
1	1
1	1
1	1
1	1
1	1
1	1
1	1
1	1
1	1
0	0
6	6
2	2
1	1
1	1
1	1
1	1
1	1
1	1
0	0
1	1
2	2
6	6
1	1
0	0
0	0
1	1
1	1
1	1
1	1
1	1
1	1
1	1
1	1
1	1
1	1
2	2
0	0
1	1
0	0
1	1
1	1
1	1
1	1
1	1
1	1
1	1
6	1
1	1
1	1
1	1
1	1
1	1
1	1
1	1
1	1
1	1
1	1
1	1
1	1
1	1
6	6
1	1
0	0
1	1
1	1
6	6
6	6
1	1
1	1
1	1
1	1
1	1
1	1
1	1
1	1
1	1
1	1
1	1
1	1
1	1
1	1
1	1
1	1
1	1
0	0
1	1
1	1
0	0
1	1
1	1
1	1
1	1
1	1
1	1
1	1
1	1
1	1
1	1
1	1
1	1
1	1
3	6
1	1
6	1
2	2
2	2
1	1
1	1
1	1
1	1
1	1
1	1
1	1
1	1
1	1
1	1
1	1
1	1
1	1
1	1
1	1
1	1
1	1
1	1
1	1
1	1
1	1
0	0
1	1
1	1
1	1
1	1
2	2
1	1
1	1
2	2
1	5
1	1
1	1
0	0
1	1
1	1
1	1
1	1
1	1
1	1
1	1
1	1
1	1
1	1
1	1
1	1
1	1
1	1
1	1
1	1
1	1
1	1
1	1
1	1
1	1
1	1
1	1
1	1
1	1
2	2
1	1
1	1
1	1
1	1
1	1
1	1
1	1
5	5
1	1
1	1
1	1
0	0
1	1
1	1
1	1
1	1
1	1
1	1
1	1
1	1
1	1
1	1
1	1
1	1
1	1
3	3
1	1
2	2
2	2
1	1
1	1
1	1
3	6
1	1
1	1
2	2
1	1
1	1
1	1
1	4
6	6
1	1
1	1
1	1
1	1
1	1
1	1
1	1
1	1
1	1
1	1
1	1
1	1
1	1
1	1
1	1
1	1
1	1
1	1
6	6
6	4
1	1
1	1
1	1
1	1
1	1
1	1
1	1
6	4
1	1
1	0
1	1
1	1
6	6
6	6
6	6
1	1
4	4
1	1
1	1
6	6
0	0
6	6
6	6
6	6
6	6
6	6
1	1
1	1
1	1
3	3
3	3
1	1
6	6
1	1
1	1
6	6
1	1
1	1
1	1
1	1
1	1
1	1
1	1
1	1
1	1
1	1
1	1
1	1
1	1
5	5
1	1
6	6
1	1
1	1
1	1
1	4
0	0
2	2
2	2
1	1
1	1
1	1
1	1
1	1
1	1
1	1
4	3
0	0
6	6
1	1
6	6
1	1
1	1
1	1
1	1
1	1
1	1
3	3
1	1
2	2
1	1
1	1
2	2
1	1
1	1
1	1
1	1
1	1
2	2
3	3
1	1
1	1
1	1
1	6
1	1
1	1
1	1
1	1
1	1
1	1
1	1
1	1
6	6
1	1
1	1
1	1
1	1
1	1
1	1
1	1
1	1
1	1
1	1
1	1
1	1
1	1
1	1
1	1
1	1
1	1
1	1
1	1
1	1
1	1
1	1
1	1
1	1
1	1
1	1
1	1
6	6
1	1
1	1
1	1
1	1
6	6
1	1
0	0
0	0
1	1
1	1
1	1
1	1
1	1
1	1
2	2
1	1
2	2
1	1
6	6
1	4
6	1
1	1
6	6
6	6
1	1
2	2
0	0
5	5
1	1
1	1
1	1
1	1
1	1
1	1
0	0
1	1
0	6
1	1
0	0
6	6
1	1
1	1
6	6
6	6
1	1
2	2
1	1
1	1
1	1
1	1
1	1
1	1
1	1
1	1
1	1
1	1
1	1
1	1
1	1
1	1
1	1
1	1
1	1
1	1
1	1
1	1
1	1
1	1
1	5
1	1
1	1
3	3
2	2
1	1
6	6
6	6
1	1
6	6
6	6
1	1
1	1
6	6
1	1
1	1
2	2
3	3
1	1
3	3
0	0
5	5
1	1
6	6
6	6
6	6
3	3
1	1
1	1
1	1
1	1
1	1
1	1
1	1
1	1
1	1
1	1
0	0
1	1
1	1
1	1
6	6
1	1
4	4
1	1
1	1
1	1
1	1
1	1
1	1
2	2
1	1
1	1
1	1
2	2
1	1
0	0
1	1
1	1
0	0
1	1
1	1
1	6
1	1
1	1
1	1
1	1
1	1
1	1
6	6
6	6
6	6
1	1
6	6
1	1
6	6
1	1
1	1
1	1
1	1
1	1
0	0
1	1
2	2
1	1
1	1
1	1
1	1
1	1
1	1
1	1
1	1
2	2
1	1
1	1
1	1
1	1
1	1
1	1
1	1
1	1
6	3
1	1
1	1
1	1
3	3
6	6
6	6
6	6
1	1
2	2
2	2
2	2
3	6
1	1
1	1
1	1
0	0
1	1
3	3
1	1
1	1
1	1
1	1
1	1
0	0
0	0
6	6
2	2
1	4
6	6
6	6
1	1
2	2
1	1
1	1
3	3
1	6
1	1
0	0
1	1
1	1
1	1
1	1
1	1
1	1
1	1
1	1
1	1
1	1
1	1
1	1
6	6
1	1
2	1
6	6
0	0
1	5
1	1
1	1
2	2
1	1
1	0
0	0
1	1
1	1
1	1
1	1
1	1
1	1
2	2
1	1
1	1
1	1
1	1
1	1
1	1
1	1
1	4
1	1
1	1
1	1
3	3
6	6
1	1
1	0
1	1
1	1
1	1
1	1
1	1
1	1
1	1
1	1
1	1
1	1
1	1
0	0
0	0
1	1
1	1
1	1
1	1
1	1
1	1
1	1
1	1
1	1
1	1
1	1
1	1
0	0
1	1
6	6
1	1
1	1
1	1
1	1
1	1
1	1
1	1
6	6
6	1
1	1
1	1
1	1
1	1
1	1
1	1
1	1
1	1
1	1
1	1
1	1
1	1
1	1
1	1
1	1
1	1
0	0
1	1
6	6
1	1
1	1
1	1
1	1
1	1
6	6
1	1
1	1
1	1
1	1
6	6
1	1
1	1
3	3
4	5
1	1
1	1
3	3
1	1
1	1
1	1
1	1
1	1
1	1
1	1
1	6
1	1
1	1
1	1
1	1
1	1
1	1
0	0
1	1
1	1
1	1
1	1
1	1
1	1
1	1
1	1
1	1
1	1
1	1
1	1
6	6
1	1
1	1
1	1
1	1
1	1
6	6
3	3
6	6
1	1
6	6
1	1
1	1
1	1
6	6
1	1
6	2
1	1
1	1
1	1
1	1
1	1
1	1
1	1
1	1
1	1
1	1
1	1
1	1
1	1
6	6
1	1
6	6
1	1
1	1
1	1
6	6
2	2
1	1
1	1
1	1
6	6
1	1
1	1
1	1
1	1
1	1
6	6
1	1
1	1
6	6
1	1
1	1
1	1
1	1
1	1
6	4
1	1
1	1
1	1
1	1
1	1
1	1
6	6
1	3
1	1
1	1
0	0
1	1
1	1
1	1
1	1
1	1
1	1
1	0
1	1
1	1
1	1
1	1
6	6
1	1
1	1
1	1
1	1
1	1
1	1
1	1
1	1
1	1
1	1
1	1
2	2
6	6
0	0
1	1
1	1
1	1
0	0
1	1
2	2
[truncated: 334 more rows]

## Sheet: Figure5b
pred	true	Sequence identity
1	1	71.1
1	1	54.6
6	6	76.6
1	1	17.9
1	1	86.6
0	0	95.2
0	0	96.2
1	6	28.4
1	1	79
1	1	22.9
1	1	23.1
2	2	95.3
6	6	85.2
6	6	96
6	6	89.5
1	4	20.9
1	1	48.9
1	1	99
6	6	67
6	6	66.7
1	1	92.2
1	1	84.7
1	1	81.9
1	1	99.8
1	1	97.7
6	6	99.2
6	6	97.2
6	6	77.9
0	0	56.2
1	1	99.9
6	6	91.1
1	1	66.9
1	1	23.2
4	4	99.8
1	1	86.2
6	6	25.5
1	1	82.6
6	6	70.9
1	1	39.3
1	1	98.6
1	1	63
1	1	98.3
6	6	97.4
1	1	82
1	1	88.3
1	1	82.1
1	1	78.9
1	1	99
2	2	40.7
2	2	41.6
6	6	88.1
1	1	98.9
6	6	97.4
6	6	91.4
6	6	93
1	1	67.1
1	1	95.2
6	6	48.2
3	6	36.6
1	1	84.6
1	1	66.7
1	1	58.2
1	1	90.4
2	2	34.1
1	1	71.2
2	3	39.9
1	1	40.3
1	1	93.3
1	1	81.5
6	6	96.5
1	1	78.7
1	1	95.5
1	1	93
1	1	94.5
1	1	99
1	1	95.9
1	1	94.7
1	1	91.8
1	1	88
1	1	93
6	6	98.9
1	1	72.3
1	1	97.3
1	1	92.2
0	1	43.6
1	1	98.3
1	1	88.3
1	1	93.4
1	1	90.7
1	1	90.5
1	1	87
1	1	99.5
1	1	93.1
1	1	99.3
1	1	82.5
1	5	36.1
1	1	69.8
1	1	93.3
6	6	90.5
1	1	82.4
6	6	76.7
1	1	97.2
1	1	99.7
1	1	75.3
1	1	97
1	1	61.6
2	2	91.4
6	6	90.8
6	6	42
1	1	90.4
1	1	97.5
6	6	87.4
3	3	68.3
1	1	82.4
1	1	85.4
2	2	29.6
1	1	43.2
1	1	82.6
6	6	99.4
6	6	98.9
6	6	99.2
6	6	99.2
6	6	99.7
6	4	22.6
6	6	18.1
1	1	73.8
6	6	21
1	1	64.2
1	1	88.9
1	1	36.3
6	6	60.3
1	1	96
1	1	96.2
1	1	99.8
1	1	90.4
1	1	96.6
1	1	99.8
2	2	46.3
1	1	84.3
6	6	75
6	6	99.8
1	1	81.8
1	1	79
1	1	94.3
1	1	97.2
1	1	79.9
1	1	85.9
1	1	84.7
6	6	74.2
1	1	56.8
1	1	93.4
1	1	70.9
1	1	90.5
1	1	26.9
6	6	88.3
6	6	90.8
1	1	99.1
1	1	97.7
1	1	78.2
1	1	82.4
1	1	90.8
1	1	80.2
1	1	46.7
6	0	20.9
1	1	80.6
1	1	99
6	6	91.6
1	1	82.9
1	1	77.2
6	0	33.8
1	1	95.7
1	1	70.2
6	3	37.5
1	1	73.3
6	6	20.1
6	0	23
1	1	97.1
1	4	17
1	1	26.4
1	1	97.6
1	1	63
1	5	18.2
1	1	86.1
1	1	99.5
1	1	78.4
1	1	53.5
1	1	99.5
1	1	81.5
1	1	99
1	1	81.5
6	6	78
1	1	99.9
1	1	92
2	2	77.4
6	6	87.6
1	1	55.8
0	0	99.5
6	6	29.5
6	3	55.7
1	1	69
2	2	93.1
0	0	77.9
1	1	94.7
1	6	30.4
1	1	85.5
1	1	84
6	6	62.6
6	6	17.3
1	1	70.8
3	3	91.7
1	1	71.3
1	1	99.8
1	1	93.7
1	1	78.5
1	1	54.3
1	1	78.1
6	6	97
6	6	92.5
1	1	37.6
6	6	18.2
1	1	65.6
1	5	27
0	0	75.6
1	1	99.5
6	6	44.4
1	1	98.2
1	1	98.8
6	6	83.8
1	1	99
6	6	30.9
6	6	80.6
1	1	99.4
1	0	21.6
1	1	91.2
6	6	26.4
1	1	99
1	1	90
1	1	87
6	6	99.8
1	1	80.9
1	1	92
1	1	77.8
1	1	46.8
2	2	90.3
6	6	80.4
1	1	99.2
1	1	99.2
1	1	86.7
1	1	97.1
1	1	99.1
1	1	94.8
1	1	95.4
1	1	96.3
1	1	89.6
1	1	99.6
1	1	99.8
1	1	94.8
1	1	99.6
1	1	99.4
1	1	99.4
1	1	65.2
3	3	93.2
3	3	93.7
1	1	53
6	6	30.5
1	1	95.9
1	1	95.3
6	6	58.4
1	1	99.8
1	1	99.8
6	6	99.7
3	0	98
1	1	95.8
2	2	44
0	0	78.3
0	0	99.6
6	6	73.1
1	1	19.8
1	1	59.8
1	1	87.5
1	1	84.2
0	0	50.9
1	1	87.2
6	6	81.7
1	5	26
1	1	68.6
1	1	99.4
3	3	91.1
3	3	91.6
3	3	90.9
3	3	97.1
1	1	63.7
1	1	63.4
1	1	68.6
3	3	42.8
1	1	99.5
1	1	94.4
1	1	84.3
1	1	63.2
1	1	71.1
0	0	86.3
1	1	58.3
6	6	43.8
1	1	40.3
1	1	19.2
6	6	67.4
1	1	95.3
1	1	84.2
1	1	91.4
1	1	60
1	1	92.5
1	1	99.8
2	2	99.4
4	4	19.8
1	1	99.5
1	1	99.7
1	1	98.3
1	1	98.6
6	6	37.7
0	0	99.6
0	0	81.1
1	1	98.7
4	4	20.3
6	6	83.1
6	6	89.4
1	1	96.1
1	1	83.3
3	3	90.4
3	3	62.6
1	1	69.5
1	1	77.7
1	6	20.3
1	1	54.6
1	1	43.8
1	1	74.1
1	1	98.7
1	1	99.8
1	1	79.1
1	1	52
1	1	84.9
1	1	93.8
1	1	69.8
1	1	81.9
1	1	96.6
1	1	96.3
1	1	96.3
1	1	96.9
1	1	99.8
1	1	97.2
1	1	97.1
1	1	79.3
1	1	99.8
1	1	82.7
6	6	33.1
6	6	93.6
1	1	74
1	1	99.8
1	1	88.1
1	1	86.4
1	1	91.5
1	1	91
1	1	98.9
1	1	83.5
1	1	96
1	1	92.1
1	1	94.3
1	1	89.8
1	1	92.6
1	1	92.7
1	1	99.4
1	1	99.4
1	1	98.9
1	1	41
1	1	85
1	1	46.2
1	1	39.1
1	1	54.5
1	1	92.5
1	1	81
1	6	16.5
1	1	75.8
1	1	99.6
1	1	95.7
0	0	58
1	1	57.8
1	1	58.3
1	1	89.5
1	1	29.9
1	1	93.3
1	1	85.2
1	1	91.6
1	4	36.6
1	1	68
6	6	62.2
6	6	50.1
1	1	49.8
1	1	85.1
1	1	98.8
1	1	70.5
1	1	65.4
6	6	46.1
6	1	17.8
1	1	89.2
2	2	92.7
1	1	99.5
0	0	94.5
1	1	90.3
1	1	74.9
1	1	68
1	1	59.7
1	1	41.1
6	1	53.6
1	1	99.6
1	1	95.3
1	1	94.6
6	2	22.4
1	1	69.5
1	1	84
6	6	19.4
1	1	66.7
1	1	54.5
3	3	25.4
3	3	73.6
1	1	88.3
1	1	58.8
1	1	94
1	1	54.9
0	0	96
0	0	40.3
1	1	23.1
1	1	69.8
1	1	90
1	1	86.5
1	1	84.9
1	1	99.4
1	1	99.4
1	1	98.8
1	1	65
1	1	69.7
1	1	83
1	1	87.3
1	1	91.9
1	1	59.9
1	1	99.7
1	2	21.3
1	1	98.9
1	1	94.6
1	1	81
1	1	20.2
6	6	97.6
1	1	47.8
1	1	98.5
1	1	74.8
1	1	78.6
1	1	80.4
1	1	94.9
1	1	87.4
1	1	99.9
1	1	99.6
1	1	99.9
1	1	93.2
1	1	79.5
1	1	98.9
1	1	97.1
1	1	96
1	1	97.6
1	1	83.8
1	1	93.9
1	1	94.1
1	1	91.1
1	1	99.5
1	1	95.5
1	1	75.9
1	1	98.5
6	0	20.5
6	6	39.4
0	1	42.1
1	1	92.4
3	3	96.6
1	1	88.2
1	1	98
1	1	97.6
1	1	82.2
6	6	50.8
1	1	99.8
1	1	99.8
1	1	99.4
1	1	79.2
1	2	20.6
1	1	44
1	1	99.7
1	1	99.5
0	0	72.7
1	1	92.6
3	3	92
1	1	96.2
1	1	61
1	1	61
1	1	61
1	1	58.3
1	1	98.3
1	1	90.4
1	1	92.2
1	1	52.6
1	1	99.8
2	2	99.8
1	1	77.8
6	5	22.9
3	3	46.3
1	1	99.5
1	1	99.5
1	1	48.6
1	1	63.9
1	5	24.9
1	1	94
1	1	99.5
1	1	76
0	0	60.5
1	1	45.3
2	2	98
6	6	92.6
1	1	22.6
2	2	99.6
2	2	51.1
6	4	20.4
1	1	92.5
1	1	30.9
1	1	56.5
1	1	98.1
1	1	98.4
1	1	90.1
1	1	96.6
1	1	97.2
1	1	96.1
1	1	72.8
1	1	86.8
4	4	93.9
2	2	51.2
3	3	53
1	1	78.4
1	1	94.6
6	6	19.8
1	1	88.3
1	1	94.8
1	1	66.9
1	1	99.1
1	1	57.8
6	6	73.7
1	1	64.5
6	6	36
1	1	76.7
1	1	76.7
6	6	54.4
1	1	98.1
3	3	99.7
0	0	62.9
1	1	81.4
1	1	93.8
1	1	94.4
1	1	99.2
1	1	78.3
0	0	42.7
1	1	99.2
1	1	95
1	1	83.7
1	2	19
1	1	64.7
1	1	77.7
1	1	79.9
1	1	96.2
1	1	63.5
1	1	90.1
1	1	39.9
1	1	50.6
1	1	27.3
1	1	94.3
1	1	92.8
1	1	62.4
1	1	99.2
4	4	20.8
1	1	97.2
1	1	86.2
1	1	84.9
1	1	73.8
1	4	22.1
1	1	98.7
6	6	27.6
1	1	90.5
1	1	84.7
2	2	88.9
2	2	69.3
1	1	27.2
1	1	61.9
1	1	95.8
1	1	99.2
1	1	98.3
1	1	99.2
1	1	96.7
1	1	68.7
1	1	86
1	1	77.7
1	1	69
1	1	38
1	1	99.2
1	1	97.5
1	1	99.2
1	1	99.2
1	1	96.7
1	1	96.7
1	1	97.5
1	1	90.6
1	1	99.1
1	1	89
1	1	89
1	1	98.4
0	0	91.2
1	1	95
2	2	47.3
1	1	95
1	1	98.3
1	1	98.8
1	1	98.8
1	1	99.4
1	1	99.4
1	1	99.4
1	1	99.4
1	1	99.4
1	1	98.8
1	1	88.9
1	1	94
1	1	93.4
1	1	93.3
1	1	94.4
1	1	98.9
1	1	91.6
1	1	98.3
1	1	99.4
1	1	58.5
1	1	39
1	1	80
1	1	84.3
1	1	82.1
1	1	83.1
6	6	26.6
1	1	95.7
1	1	98.3
1	1	81.4
1	1	84.7
1	1	94.6
0	0	99
2	2	95.4
1	1	66.4
1	1	76.4
1	1	96.2
1	1	92.5
1	1	95
1	1	98.9
1	1	97.2
1	1	97.2
1	1	94.2
1	1	92.5
1	1	89.4
2	6	47.4
1	1	99.7
6	6	86.2
0	0	99
0	0	96.8
0	0	98.9
1	1	99.6
0	0	36.9
1	5	35.8
6	6	27.8
6	6	47.9
1	1	83.8
1	1	98.7
1	1	98.9
1	1	61.4
2	2	99.6
1	1	58.3
2	2	54.3
1	1	87.7
6	6	49.5
0	0	76.8
6	6	61.1
1	6	35.1
3	3	31.2
1	1	35.7
6	6	43.2
6	1	30.5
6	6	14.9
1	1	48.7
0	0	23.6
1	1	99.5
1	1	93.7
1	1	88.6
1	1	89.9
1	1	94.9
1	1	93
1	1	96.2
1	1	96.6
1	1	98.8
6	6	35.5
1	1	64.6
1	1	97.4
1	1	60.8
1	1	99.7
1	1	97.4
1	1	99.3
1	1	77.3
4	4	99.8
6	1	34.8
3	3	68.7
1	1	85.2
1	1	91.3
1	1	88
1	1	98.4
1	1	97.3
3	3	29.4
1	1	79.1
2	2	78.8
1	1	83.3
1	1	83.7
1	1	76.4
1	1	22.2
1	1	87.8
1	1	87.8
1	1	93.7
6	6	92.7
6	1	21.2
1	1	42.7
1	1	99
1	1	83.9
1	1	74.9
2	2	97.4
6	6	99
6	6	99.5
1	1	92.3
0	0	59.7
1	1	87.7
1	6	18.4
6	4	21
1	1	93.8
1	6	23
6	6	99.5
1	1	66.7
6	6	49.6
1	1	99.1
1	1	96.2
1	1	96.4
1	1	97.4
1	1	54.1
1	1	95.1
6	4	22.8
1	1	99.7
1	1	42.2
6	6	96.1
1	1	98.8
1	1	35.6
6	6	31.5
1	1	73.6
1	1	75.1
1	1	21
1	1	55
1	1	94.9
1	1	53.1
2	2	99.4
4	6	43.7
6	4	47.9
1	1	52.1
1	1	81.7
1	1	98.9
2	2	99.8
3	3	33.9
1	1	89.4
1	1	98.9
1	1	99.5
1	1	99.5
1	1	89.9
1	1	49.8
1	1	29.5
1	1	79.3
1	1	99.5
1	1	95.1
6	6	39
1	1	97.3
6	6	60.7
6	6	82.1
1	1	99.7
1	1	99.8
2	2	71.1
1	1	92.9
1	1	90.8
1	1	54.1
1	1	49.7
1	1	99.4
1	1	97.2
1	1	68.4
1	1	88.3
0	0	99.3
0	0	98.9
6	6	68.9
1	1	71.7
6	3	35.8
1	1	80.6
1	1	56.6
1	1	69.7
3	3	25.4
0	0	99.6
6	6	71.2
1	1	67.9
1	1	94.3
1	1	85.2
1	1	85.6
1	1	50.8
1	1	60.4
6	6	97.2
1	1	92.7
0	0	81.8
0	0	68
0	0	98.8
0	0	99.2
6	6	34.9
1	1	98.7
0	6	38.7
1	1	26.4
1	1	95.9
1	1	98.6
1	1	73
1	1	79.7
1	1	96
1	1	99.5
1	1	89.6
1	1	89
1	1	90.9
1	1	97.8
1	1	98.3
1	1	99.4
1	1	91.8
1	1	99.2
1	1	95.6
1	1	93.2
1	1	93.3
1	1	45.1
1	1	54.4
1	1	63.7
1	1	99.4
1	1	99.7
1	1	95.6
1	1	91.2
1	1	51.4
0	0	58.9
0	0	95.1
1	1	46.4
1	1	75.4
1	1	97.8
1	1	99.3
1	1	91
1	4	21.9
1	1	68.1
1	1	67.5
1	1	93
1	1	44.9
1	1	55.6
1	1	24.3
1	1	61.4
1	1	99.2
1	1	73.3
1	1	74.5
1	1	93.8
1	1	40.2
1	1	98.6
1	1	87.3
1	1	88.3
1	1	90.7
1	1	87.2
1	1	72.6
1	1	87.9
1	1	97.2
1	1	99.4
3	3	88.1
3	3	88.8
1	1	54.7
1	1	71.6
1	1	95
1	1	97
1	1	54.9
1	1	72.8
6	6	72.1
1	1	99
1	1	99
0	0	65.6
1	1	61.7
1	1	99.3
6	6	59.5
6	6	45.8
1	1	37.6
1	1	60.8
3	3	41.9
1	1	99.5
1	1	96.4
1	1	80
1	1	85.3
0	0	98.9
1	1	97
0	0	61.1
1	1	83.2
1	1	65.6
1	1	74.3
0	0	80.4
1	1	59.8
1	1	60.2
1	1	92.8
1	1	85.3
1	1	85.1
1	1	83
1	1	91.5
3	3	77.5
1	1	79
1	1	75
1	1	64.1
1	1	65.7
2	2	77
1	1	91.8
1	1	95.1
1	1	95.7
6	6	31.9
1	1	95.7
1	1	97.8
1	1	99.4
1	1	99.8
1	1	98.2
1	1	98.4
1	1	99.4
1	1	98.8
1	1	99.4
1	1	99.6
1	1	99.2
1	1	99.6
1	1	98.6
1	1	99.6
1	1	99.6
1	1	99.2
1	1	96.9
1	1	99.7
1	1	98.3
1	1	71.7
6	6	98.6
1	1	53.4
1	0	30
1	1	99.1
1	1	99.6
6	6	99.4
6	6	99.8
6	6	97.4
3	3	46.2
1	1	92.2
1	1	78.3
1	1	97.3
0	0	78.9
1	1	72.9
0	0	27.3
1	1	80.7
1	5	18.6
1	4	19.7
1	1	90.2
1	1	99.4
0	0	99.5
1	1	97.6
1	1	99.7
1	6	21.8
1	1	97.7
1	1	99.4
2	2	95.1
1	1	53.6
1	1	20
1	1	96.1
0	0	69.7
2	2	68.7
1	1	58.9
6	6	43
1	1	32.9
5	5	23.1
1	6	22.9
1	1	96.4
1	1	20.9
0	0	77.5
2	2	46.6
1	1	56.9
1	1	68
1	1	99.8
6	6	20.3
1	1	98.8
1	1	95.7
1	1	98.1
1	1	99.6
1	1	99.2
1	1	99.2
4	6	23.4
6	6	94.2
1	1	55.5
2	2	59.4
1	1	96
6	6	96.8
6	6	99.8
6	6	99.8
6	6	99.6
1	1	97.6
1	1	70.1
5	5	21.9
1	1	91
1	1	98.4
1	1	69.6
1	1	81.3
1	1	95.1
1	1	90.2
1	1	99.4
1	1	94.5
1	4	20.5
6	4	20.3
1	1	70.4
1	1	96.2
6	6	79.7
6	6	96.2
3	3	34.7
1	1	78
1	1	90.2
0	0	75.4
3	3	60.5
1	1	55
1	1	92.1
0	0	92.8
1	1	98.2
1	1	96.5
4	4	91.7
1	1	72.4
1	1	91.5
2	2	55.9
1	1	97
2	2	64.9
1	1	42.6
1	1	92.9
4	4	58.8
6	0	19.3
0	0	58.9
6	6	82.2
6	6	99.5
6	6	99.5
6	6	45.8
1	1	98.3
1	1	72.4
1	1	77.7
1	1	71
1	1	85
1	1	67.7
1	1	67.6
1	1	90.1
1	1	98.8
0	0	99.4
1	1	92.1
1	1	90.9
1	1	50
1	1	44.6
6	6	90.7
1	1	94.6
1	1	89.6
6	6	60.3
1	1	97.7
1	1	88.3
1	1	36.1
1	1	81.4
3	3	55.4
6	6	48.5
1	1	99.4
1	1	97.8
1	1	89.9
1	1	53.7
1	1	95
1	1	96.7
1	1	99.3
1	1	96.7
1	1	99.5
6	6	58.9
1	1	97.4
1	1	99.8
1	1	98.3
1	1	86.9
1	1	86.8
1	1	96.1
1	1	81.1
1	1	73.9
1	1	82.7
6	6	98.7
6	6	98.7
6	6	99.1
6	6	99.6
1	1	58.5
6	6	98.7
6	6	99.1
1	1	48.8
1	1	80.6
1	1	96.7
1	1	58.8
1	1	99.6
1	6	22.9
6	6	95.6
1	1	47.5
1	1	54.2
0	0	58.2
1	1	67.2
6	6	99.5
1	1	96.5
1	1	94.2
1	1	75.3
6	6	98.3
1	1	74.9
1	1	75
1	1	19
1	1	50.9
1	1	75.6
0	0	89.8
0	0	90
1	1	66.5
1	1	66.5
1	1	65.1
1	1	98.1
1	1	41.3
6	6	21.3
3	3	74.2
1	1	85.7
1	1	90
1	1	67.7
1	1	98.8
1	1	98.8
1	1	98.8
0	0	99.8
6	6	20.5
1	1	61
0	0	96.9
1	1	79.4
1	1	75
0	0	92.9
0	0	70.3
6	6	75.6
1	1	47.1
1	1	84.2
0	0	66.1
1	1	98.5
6	6	86.2
6	3	18.3
1	1	45
1	1	61.5
1	1	46.6
1	1	90.5
1	1	76.1
1	1	61.2
1	1	96.2
1	1	80.9
1	1	83.6
6	6	57
1	1	75.5
2	2	98.4
0	0	99.6
1	1	88.8
1	1	98
6	6	30.6
1	1	47.5
1	1	86.4
5	5	95
1	1	91.7
0	0	83.4
0	0	83.4
6	6	25.2
1	1	71.5
1	1	88.2
1	1	82.5
1	1	91.1
6	1	89.8
6	6	96
0	0	72.6
1	1	98.4
1	1	99
6	6	83.9
1	1	89.1
1	1	52
1	1	78.2
1	1	75.7
1	1	95
1	1	98
1	1	98
1	1	96
1	1	99
1	1	98
1	1	98
1	1	98
1	1	92.1
0	0	65.1
6	6	77.9
2	2	50.2
1	1	84.2
1	1	92.8
1	1	96.6
1	1	96.3
1	1	68.8
1	1	95.7
0	0	66.2
1	1	91.8
2	2	99.8
6	6	27.1
1	1	99.1
0	0	90.9
0	0	99.6
1	1	97
1	1	71.4
1	1	89.7
1	1	93.7
1	1	89.7
1	1	88.6
1	1	94.3
1	1	96.6
1	1	59.3
1	1	64.1
2	2	91.6
0	0	94.6
1	1	80.5
0	0	74.9
1	1	42.5
1	1	99
1	1	89.2
1	1	58.2
1	1	76.5
1	1	63.8
1	1	71.8
6	1	32.4
1	1	97.1
1	1	97.6
1	1	98.8
1	1	66.5
1	1	81.2
1	1	93.4
1	1	97.4
1	1	62.9
1	1	93.7
1	1	98.7
1	1	51.5
1	1	28
1	1	98.1
6	6	22.8
1	1	91.2
0	0	66.4
1	1	97.4
1	1	94.8
6	6	55.3
6	6	43.5
1	1	88.8
1	1	86.5
1	1	51.6
1	1	53.1
1	1	82.4
1	1	81.4
1	1	99
1	1	93.6
1	1	29.9
1	1	49.8
1	1	99.5
1	1	99.6
1	1	99.6
1	1	99.8
1	1	61.9
1	1	50.4
1	1	67.2
0	0	73.7
1	1	99.8
1	1	81.7
0	0	90.8
1	1	52
1	1	94.4
1	1	95.4
1	1	73.1
1	1	23.8
1	1	97.8
1	1	99.8
1	1	97.2
1	1	99.8
1	1	99.8
1	1	76.6
1	1	99.4
1	1	45.7
3	6	25.3
1	1	99
6	1	16.7
2	2	46.2
2	2	99.8
1	1	98.3
1	1	86.6
1	1	96.6
1	1	77.1
1	1	96.5
1	1	98.7
1	1	90.2
1	1	85.3
1	1	98.3
1	1	52.4
1	1	98.3
1	1	98.4
1	1	99.3
1	1	68.5
1	1	79.1
1	1	79.1
1	1	74.9
1	1	75.4
1	1	80.3
1	1	72.7
1	1	87.9
0	0	97.9
1	1	99.1
1	1	98.8
1	1	83.5
1	1	89.6
2	2	28.7
1	1	88.7
1	1	62.3
2	2	67.4
1	5	21.2
1	1	77.3
1	1	99.2
0	0	99.6
1	1	97
1	1	83.8
1	1	91.9
1	1	99
1	1	77.3
1	1	47.4
1	1	81.5
1	1	88.7
1	1	99.7
1	1	96
1	1	76
1	1	74.4
1	1	96
1	1	83.9
1	1	86.2
1	1	95.1
1	1	85.3
1	1	96.2
1	1	94.8
1	1	88.8
1	1	87.3
1	1	86.5
1	1	95.1
1	1	98
1	1	78.7
2	2	99.6
1	1	68.4
1	1	99.8
1	1	44.6
1	1	99.3
1	1	47.6
1	1	62.4
1	1	99.9
5	5	56.7
1	1	54.8
1	1	97
1	1	62.3
0	0	50.7
1	1	71.6
1	1	98.4
1	1	87.9
1	1	98.2
1	1	90.7
1	1	89.1
1	1	95.6
1	1	96.9
1	1	97.3
1	1	99.6
1	1	98.7
1	1	90.8
1	1	97.1
3	3	89.4
1	1	89.7
2	2	86.1
2	2	96
1	1	89.9
1	1	98.5
1	1	67.9
3	6	44.6
1	1	50.8
1	1	87.6
2	2	76
1	1	79.3
1	1	48.5
1	1	66.4
1	4	20.4
6	6	38.9
1	1	98.6
1	1	97.7
1	1	23.7
1	1	93.1
1	1	61.7
1	1	50.7
1	1	94.8
1	1	58.9
1	1	35.6
1	1	87.2
1	1	92.4
1	1	90.4
1	1	93.2
1	1	89.6
1	1	91.9
1	1	83
1	1	35.7
1	1	35.9
6	6	31.9
6	4	18.4
1	1	55.3
1	1	97.1
1	1	87.2
1	1	52.5
1	1	95.7
1	1	73.8
1	1	92.9
6	4	18.3
1	1	55.6
1	0	48
1	1	91.6
1	1	94.9
6	6	98
6	6	19.8
6	6	98.8
1	1	90.8
4	4	40.1
1	1	99.8
1	1	86.6
6	6	55.7
0	0	67.3
6	6	99.5
6	6	99.8
6	6	99.5
6	6	99.5
6	6	99.8
1	1	83.4
1	1	82.4
1	1	99
3	3	49.1
3	3	66.3
1	1	45.5
6	6	61.7
1	1	79.6
1	1	99
6	6	24.5
1	1	99.4
1	1	75.3
1	1	74.7
1	1	98
1	1	98.1
1	1	25
1	1	95.1
1	1	99.6
1	1	95.9
1	1	94.3
1	1	94.3
1	1	99.3
1	1	96.9
5	5	33.3
1	1	76.5
6	6	26.8
1	1	99.4
1	1	76.7
1	1	99.2
1	4	20.7
0	0	99.7
2	2	98
2	2	94.5
1	1	93.9
1	1	98
1	1	93.9
1	1	92.9
1	1	98
1	1	93.9
1	1	80.6
4	3	26.2
0	0	70.4
6	6	54.1
1	1	57.5
6	6	47
1	1	98
1	1	63.6
1	1	98.6
1	1	98.9
1	1	90.3
1	1	73.7
3	3	83.4
1	1	98
2	2	99.6
1	1	45.4
1	1	48.3
2	2	78.1
1	1	89.2
1	1	45
1	1	74.8
1	1	72.8
1	1	96.1
2	2	51.3
3	3	31.4
1	1	95.9
1	1	94.8
1	1	99.4
1	6	17.8
1	1	98.7
1	1	94.3
1	1	95.6
1	1	97.5
1	1	93.7
1	1	98.7
1	1	98.1
1	1	99.4
6	6	21.8
1	1	28.7
1	1	51.8
1	1	61.1
1	1	66.2
1	1	90.5
1	1	91.9
1	1	99.8
1	1	87
1	1	86.7
1	1	95.3
1	1	96.5
1	1	78.8
1	1	98.4
1	1	99
1	1	96.7
1	1	97.3
1	1	82.1
1	1	99.8
1	1	99.6
1	1	95.7
1	1	93.4
1	1	93.6
1	1	98.8
1	1	94.5
1	1	94.5
1	1	78.2
1	1	82.8
6	6	53.8
1	1	96.8
1	1	99
1	1	99.2
1	1	68.4
6	6	70.6
1	1	52.3
0	0	89.2
0	0	76.3
1	1	99.4
1	1	99.4
1	1	97.9
1	1	85.4
1	1	92.2
1	1	99.4
2	2	59.2
1	1	80.7
2	2	99.8
1	1	85.3
6	6	54.9
1	4	21
6	1	28.1
1	1	65.1
6	6	63.8
6	6	91.2
1	1	61.6
2	2	59.7
0	0	99.6
5	5	22.2
1	1	81.3
1	1	72.2
1	1	84.6
1	1	84.9
1	1	93.3
1	1	29.2
0	0	84.9
1	1	95.2
0	6	34.5
1	1	64.3
0	0	73.9
6	6	85.5
1	1	99.5
1	1	34.6
6	6	62.7
6	6	62.5
1	1	71.2
2	2	99.6
1	1	94.2
1	1	97
1	1	97.8
1	1	98.4
1	1	98
1	1	99.6
1	1	98.8
1	1	97.8
1	1	96
1	1	96.2
1	1	98.4
1	1	98
1	1	98.8
1	1	97.8
1	1	99
1	1	96.8
1	1	99.6
1	1	99.8
1	1	99.8
1	1	96.8
1	1	99.2
1	1	97.8
1	5	22.3
1	1	83.5
1	1	63.7
3	3	51.4
2	2	99.7
1	1	83.2
6	6	42.4
6	6	41.2
1	1	95.1
6	6	99.5
6	6	76.2
1	1	65.4
1	1	83.8
6	6	89.5
1	1	97.4
1	1	96.8
2	2	61
3	3	58.8
1	1	85.1
3	3	63.6
0	0	71.3
5	5	44.4
1	1	96
6	6	22.6
6	6	20.9
6	6	22.3
3	3	50.4
1	1	53.3
1	1	80.2
1	1	97.1
1	1	72.7
1	1	91.9
1	1	96.1
1	1	98.2
1	1	99.4
1	1	99.8
1	1	99.4
0	0	41.1
1	1	68.4
1	1	73.3
1	1	69.5
6	6	95.9
1	1	60.7
4	4	22.5
1	1	76.7
1	1	86.9
1	1	99.8
1	1	97.5
1	1	99.5
1	1	96.6
2	2	34.4
1	1	99.1
1	1	82.5
1	1	60.1
2	2	80.2
1	1	84.2
0	0	56.7
1	1	99.7
1	1	99.4
0	0	82.6
1	1	99
1	1	98.8
1	6	22.1
1	1	94.1
1	1	90.2
1	1	91.2
1	1	99.5
1	1	92.5
1	1	93.5
6	6	95.3
6	6	96.8
6	6	96.2
1	1	81.7
6	6	74.2
1	1	59.9
6	6	25.7
1	1	94.9
1	1	99.3
1	1	99.5
1	1	68.7
1	1	68.4
0	0	61.4
1	1	95.3
2	2	94.2
1	1	86.5
1	1	65.9
1	1	97
1	1	78.9
1	1	93.1
1	1	99.5
1	1	96.5
1	1	93.2
2	2	76.2
1	1	98.8
1	1	42.9
1	1	94
1	1	88.7
1	1	75.5
1	1	84
1	1	90.1
1	1	80.5
6	3	24.8
1	1	99.8
1	1	79.7
1	1	75.8
3	3	97.9
6	6	99.7
6	6	99.7
6	6	99.7
1	1	62.7
2	2	62.4
2	2	99
2	2	99.6
3	6	21.5
1	1	65.5
1	1	79.6
1	1	92
0	0	62.9
1	1	99.6
3	3	76.1
1	1	97.5
1	1	50.2
1	1	92.1
1	1	94.4
1	1	96.3
0	0	99.4
0	0	99.7
6	6	22.9
2	2	92.2
1	4	52.9
6	6	35
6	6	18.9
1	1	99.3
2	2	80.7
1	1	91.6
1	1	89.2
3	3	44.7
1	6	18.9
1	1	96.8
0	0	77.3
1	1	96.1
1	1	88.6
1	1	81.2
1	1	78
1	1	99.8
1	1	99.6
1	1	97.2
1	1	98.2
1	1	85.6
1	1	98.6
1	1	70.7
1	1	99
6	6	99.6
1	1	83.3
2	1	32.1
6	6	97.7
0	0	78.7
1	5	18.4
1	1	98.3
1	1	61.1
2	2	71.8
1	1	96.8
1	0	37.3
0	0	71.7
1	1	69.3
1	1	88.7
1	1	89.3
1	1	91.7
1	1	98
1	1	97.7
2	2	84.2
1	1	93.1
1	1	47
1	1	98.1
1	1	96.5
1	1	99.6
1	1	87.8
1	1	95.5
1	4	21
1	1	88.5
1	1	89.8
1	1	67.7
3	3	99.7
6	6	32.7
1	1	48.6
1	0	37
1	1	99.5
1	1	86.1
1	1	99
1	1	93.9
1	1	95.9
1	1	98
1	1	89.8
1	1	50.7
1	1	54.5
1	1	73.1
1	1	81.2
0	0	99.2
0	0	97.7
1	1	98
1	1	99
1	1	98
1	1	95.9
1	1	98
1	1	85.3
1	1	46.8
1	1	48.9
1	1	93.2
1	1	93.8
1	1	90.9
1	1	76.6
0	0	56.4
1	1	93.4
6	6	75.3
1	1	99.8
1	1	99.8
1	1	99.6
1	1	87.2
1	1	91.9
1	1	68.7
1	1	48.4
6	6	62.1
6	1	20.5
1	1	94.1
1	1	97.4
1	1	86.1
1	1	85.7
1	1	99.7
1	1	65.5
1	1	85.1
1	1	98.3
1	1	90.8
1	1	99.8
1	1	99.6
1	1	99.4
1	1	98.9
1	1	99.6
1	1	90.6
1	1	21.5
0	0	98.8
1	1	85.5
6	6	34
1	1	98.7
1	1	97.8
1	1	99.8
1	1	99.8
1	1	99.6
6	6	99.6
1	1	98.3
1	1	94.5
1	1	62.8
1	1	99
6	6	20.1
1	1	56
1	1	86.1
3	3	48.3
4	5	18.5
1	1	79.4
1	1	98.2
3	3	42
1	1	99.7
1	1	99.9
1	1	99.6
1	1	99.1
1	1	99.9
1	1	99.7
1	1	99.1
1	6	20.8
1	1	97
1	1	43.1
1	1	48.4
1	1	93.8
1	1	63.7
1	1	97.9
0	0	70.2
1	1	71.2
1	1	71.1
1	1	99.8
1	1	99.8
1	1	95.1
1	1	98.7
1	1	82.8
1	1	87.8
1	1	88.2
1	1	95.9
1	1	75.1
1	1	62
6	6	20.6
1	1	25.9
1	1	68.1
1	1	66.2
1	1	99.1
1	1	97.2
6	6	59
3	3	65.3
6	6	82.2
1	1	26.8
6	6	87.9
1	1	68.2
1	1	65
1	1	77.2
6	6	21.3
1	1	99
6	2	83.6
1	1	99.4
1	1	98.7
1	1	26.6
1	1	52.9
1	1	94
1	1	99.8
1	1	94.8
1	1	97.4
1	1	99.6
1	1	99.8
1	1	95.2
1	1	93.1
1	1	94.7
6	6	28.6
1	1	99.7
6	6	59.6
1	1	89.8
1	1	96.3
1	1	26.8
6	6	54.4
2	2	49.6
1	1	63
1	1	94.6
1	1	74.9
6	6	88.4
1	1	60.3
1	1	92.6
1	1	47.5
1	1	91.6
1	1	93.3
6	6	48.2
1	1	66.3
1	1	57.3
6	6	94.9
1	1	64.2
1	1	99.7
1	1	97.2
1	1	99.7
1	1	99.7
6	4	21.5
1	1	99.4
1	1	90.5
1	1	87.7
1	1	97.1
1	1	72.1
1	1	92.2
6	6	19.7
1	3	26.7
1	1	99.8
1	1	98
0	0	46.9
1	1	67.6
1	1	68.8
1	1	46.5
1	1	96.5
1	1	99.8
1	1	92.1
1	0	26
1	1	59.9
1	1	99.2
1	1	99.8
1	1	99.3
6	6	53.3
1	1	86.2
1	1	70.4
1	1	82.2
1	1	71.7
1	1	99.4
1	1	98.8
1	1	99.4
1	1	75
1	1	89.5
1	1	48.4
1	1	96.9
2	2	34.8
6	6	99.6
0	0	67.5
1	1	91.5
1	1	74.1
1	1	76.5
0	0	61.3
1	1	58.9
2	2	53.2
[truncated: 334 more rows]

## Sheet: Figure_S1
Entry	Annotation
P25711	3
Q7GB25	5
P52002	4
Q9HXN4	2
Q12674	5
O02345	1
P14222	5
Q0PHV8	1
Q51510	2
P40689	5
Q9RK10	1
P71744	1
P09457	4
Q9LZH8	3
P48821	3
Q7MDK6	2
Q9KXJ7	1
P25014	3
Q9HD23	5
Q87N04	2
Q5I0E9	5
Q60019	3
Q54C61	2
Q38C84	2
Q39002	3
P10211	5
Q02989	4
P0C2V3	2
P05356	2
P21627	3
Q8LAI1	3
P38929	5
Q8NTX0	1
O60779	5
E3PTN9	1
P37617	5
O74700	5
O51925	1
Q7DJM3	1
Q04301	3
Q9S4A4	1
Q20605	3
Q02776	5
R9THZ1	1
Q9Z4R9	1
P00415	4
Q48391	1
E4YIP4	2
Q84W12	2
P24241	3
Q75UR0	4
M4V9D4	1
G0Q3D4	2
Q8W037	4
E5CZT5	1
P45522	4
Q9UBX3	5
Q93KS8	1
Q6TMY3	1
P69771	5
O52733	3
Q06245	4
Q53G01	2
D2K6F1	4
Q96NY7	5
Q38YQ0	1
Q8EII1	1
Q9S1X8	2
Q9SVV6	5
P37662	3
Q9LFB8	4
Q3I5L2	2
Q10478	2
D3E1Z3	2
Q38CL4	3
O67182	2
Q5EPB9	1
P32026	3
Q9ZAN1	1
Q88NY3	2
P10190	4
Q46702	1
Q8Y8W0	1
P69797	5
P33359	4
A1S5F2	1
P58300	2
P27514	5
Q55281	2
Q8NEW7	4
Q9RCF4	1
O95210	5
O04036	4
P37088	5
D5X2S5	1
P17413	5
B6JEB4	1
Q6EE21	1
P10606	5
Q9U3N4	2
P30687	3
G2M6R9	1
G8JZS6	5
A6P7H1	1
C6A3F0	1
P07869	2
Q3KR37	5
C0P286	2
P0AFN6	2
Q57071	4
Q7VJ32	1
Q9HC21	5
H0J079	1
P9WNK6	2
P9WNK7	5
Q99ZY6	1
B5SVV6	3
Q9S5Y1	1
W7TBY2	1
P18767	3
Q8EHX2	1
A2I2U7	1
M2XQQ8	1
C9MZ79	1
P98008	4
Q8NCC5	5
Q57753	2
P25613	5
Q06497	4
Q9Z3Q3	3
O64503	5
P53552	5
Q4KCN4	1
P76481	1
P51636	5
Q1D3E7	1
P10928	3
Q8S396	5
O29988	1
Q2MDB2	1
C3LP28	1
L7W6K7	2
P20021	4
P53062	4
Q6RXX1	1
O05390	2
Q41009	5
M2WR23	1
F8RU73	2
O80905	3
P0AGF4	5
Q9FX83	4
P25297	5
P0C2W0	4
P26246	2
P29972	5
Q9KN44	1
P40702	2
Q9SJY5	5
L0H127	1
Q2V413	2
B6JLI8	1
Q93086	5
O07881	2
P9WFM4	1
P9WFM5	1
Q875B9	1
Q56584	5
A2RI47	3
P36640	4
E8WTG4	1
O06926	2
Q9U539	4
Q13621	5
M1RT77	1
Q8VYD4	5
Q9BY07	5
P40948	3
O34931	3
O32140	2
O58099	1
Q9Z1G4	5
P11004	3
Q9M0Y3	4
P07355	5
Q95ZB8	2
Q8DS96	1
Q55815	1
Q31QD8	2
Q9FA44	1
Q07709	1
Q02978	5
A0R050	3
Q8NFU1	5
Q9WYP9	1
B3DYY6	1
Q5G3N0	1
P9WQJ8	3
P9WQJ9	5
P0ADL1	5
P0C2U2	2
Q9LHI0	2
Q749L8	1
P03205	5
B1N6A6	1
Q9HU31	1
Q03SX2	1
P43456	2
A7VN02	1
Q8Y5W0	3
Q94AG6	5
Q0D9S3	5
P23910	3
Q9WXR6	1
Q58543	2
Q9ZUA5	5
P0AFR7	3
P0A754	5
D0KWS8	3
O54507	1
O60840	5
Q46698	1
A0QR29	5
P0AF01	3
Q8WW43	5
Q97YX9	1
P0DPI1	5
P0DPI0	5
Q93KS7	1
Q06803	2
Q4DZ99	1
Q89SS6	2
Q9REG6	1
Q9H2H9	5
Q53787	1
Q9RLJ0	1
P97224	5
P32835	5
Q90ZY0	3
Q73PT5	1
Q57134	1
O16658	4
Q8YSC4	1
Q31NV8	3
P36108	5
G9NVB0	2
Q5G3N1	1
Q08693	3
P45539	3
A2DTS8	1
E3HE23	1
Q5ZYC3	1
Q51662	3
P52505	5
Q72EC7	1
Q9WYQ1	1
Q9XI73	5
A2ICZ6	1
P77285	3
Q7RTS5	4
P0C0H0	4
P29563	3
P33699	2
L7N656	1
Q9RLS1	1
Q92WK4	1
I3YT95	1
P0CZ30	3
P0CZ31	3
Q5BL44	2
Q8IZY2	5
Q6MNM1	1
G5EGP4	5
B2UR24	1
M2Y4Q6	1
P26382	2
Q43715	5
P42833	4
O75923	5
P74757	1
Q8KZQ6	2
Q61835	5
Q79EE4	3
Q00785	1
B0SUU5	1
C6XN03	1
Q8VPE6	2
O27599	1
O30499	2
P15993	5
Q9W0T5	5
M0D1C0	1
Q9VW78	5
P21576	5
P41036	5
A2RTF1	5
P31553	5
Q6X893	5
T1YED1	1
A2DFA6	1
Q08269	4
P06775	4
P35865	2
P77549	3
Q0VSL2	1
Q88301	3
Q9C6W5	5
Q2KBP6	2
B3SI05	1
A0ZXK6	1
O15245	5
Q7RWU3	1
Q47538	3
Q4KCN5	1
D5MPH4	1
Q2EF88	4
O76977	2
P24046	5
B7L6M8	1
P71044	3
M5RNE9	1
P53273	2
M9R5G0	1
A0L5S6	1
O32047	4
P46104	2
P38206	3
Q8W4E2	5
O95477	5
Q9REG7	1
W9WL67	1
P31545	5
A0A084J369	1
O77309	2
Q0VQY7	1
Q1D3F2	1
A1B8N8	3
Q73NS6	1
Q9KV73	1
P61764	5
O85763	1
Q8KPP1	2
R6J078	1
P40088	4
Q73P18	1
Q07715	1
Q9LM25	4
Q03770	4
Q75V66	5
A6DS17	1
Q749U8	1
B9RHM6	2
O87935	1
P45844	5
Q5M5W8	1
Q93PW1	1
O68900	5
P0CE45	3
Q7UHX7	1
Q6JQN0	3
Q02YV9	1
O52718	2
P91905	2
P42196	4
G7LAA5	1
P20674	5
Q01362	5
F1ADS9	1
P38993	5
Q20591	5
O14975	5
Q2G140	3
B5RLX6	1
Q57817	3
P0AEU3	3
Q7Y1W1	5
P07144	2
P43042	2
P37327	2
Q8U070	2
Q2QKM3	1
Q9L7X9	1
Q5MYY3	2
O84679	1
J5RDQ7	1
Q0P858	2
P25346	5
M0MYF1	1
Q8XWY0	2
Q9NGJ7	2
I7G593	1
P10870	5
P45758	4
Q03NM0	1
D3E1Z1	3
Q57124	2
Q6MKL3	1
Q01466	5
P00163	5
P76269	2
M5U088	1
Q6BEX0	3
Q61420	5
Q9VNB5	5
Q8I0U1	1
Q6UKY6	2
Q86UW2	5
B9PXB8	1
Q388I5	3
P9WJT8	2
P9WJT9	3
O57474	5
O07009	4
E4TBK6	1
P48305	4
O80638	3
Q9RMB4	2
P37387	4
Q9Y2G3	5
Q84L30	5
Q9I3G8	2
A8FPI4	1
Q82224	2
Q52981	3
Q59385	5
Q8DL61	1
K1LZ89	1
R9TJM7	1
Q8Y433	1
O06924	3
P20142	5
Q0P9C4	5
Q6QJE0	1
P38152	3
P09221	3
Q3SDC3	2
I3R0S7	3
Q9LFX9	5
A4IE03	1
W7JL23	1
M0HK80	1
R9THY1	1
P76264	4
A4GCL7	3
P9WGD8	3
P9WGD9	5
P18577	5
O32859	3
O83543	1
F2YPN7	1
Q9Z4Q2	1
I0EIY0	1
Q4MYP3	1
Q7U617	1
P20648	5
P75853	3
Q9XGV4	2
P56767	4
O30832	1
O84565	1
O76486	1
P23416	5
Q96A65	5
Q8U1J4	1
P23826	3
Q1CXB1	2
Q8DQF9	2
Q4JB69	3
Q93796	5
Q1LCD7	1
Q9UGP8	5
A5FJX0	1
Q8H384	5
Q6EE14	1
Q92839	5
Q9RK09	1
B6H9Q3	1
A0R049	2
P0AAK3	2
G9BHJ0	1
A9MB71	1
Q58623	2
B2KB09	1
Q31RZ6	2
Q01076	2
Q41951	5
P11827	5
B2IWT1	1
A0QSM9	1
F4JW56	2
Q39WP5	2
Q5TLL2	1
Q8E8U1	1
Q9JM15	5
B9WAU5	1
Q839D4	3
P52178	3
Q79VD7	4
I6YGV9	1
O34853	4
Q5SL96	1
Q01625	4
Q9JV27	2
Q56226	3
P40866	2
Q8GD00	1
Q22494	2
P03649	2
A7NH43	1
Q2KBP5	3
Q93KS5	1
O59653	1
Q55858	1
Q9SXM0	1
W8VZW3	1
G0SB44	3
Q92536	5
Q9P0S9	5
P37108	5
P38778	5
P25606	1
Q9HA72	3
P0AAQ6	1
Q99S97	2
P92949	5
P92934	5
D8TMS8	2
P08690	3
F0TFS5	1
I3IPM6	1
A1RWM1	1
Q7Z2H8	5
G4NW86	1
Q21EL6	1
Q45405	1
A3T2G5	1
Q45411	2
P09425	3
D1L2X4	1
Q0S7K3	1
P54417	3
Q9X0T1	2
P13627	4
O94778	5
Q7AKP1	2
T2A6U9	1
P39695	3
P78382	5
E0DDK1	1
F5X5Y2	1
P76230	2
Q8IUA7	5
P08722	4
P0AAD2	4
Q04083	3
Q8GWP3	2
P10927	3
O59726	5
Q7Z404	3
P39344	5
Q9FBS7	1
P39328	3
P9WG04	2
P9WG05	3
Q92N44	1
P0AAD8	5
Q9RA38	2
O67998	4
Q96G97	5
Q4ZLW8	1
P40501	5
Q04272	5
F5HCH8	3
Q68KI4	5
P35938	5
Q5ZY33	1
P34358	5
P41786	2
O88397	5
Q04671	5
Q9LQL2	5
P14182	1
O00623	5
Q8NKD5	2
Q9GTP4	1
Q9RQ05	2
Q4V0W6	1
P77733	4
Q3MK85	1
P53794	5
P69213	2
Q9Y6I8	4
A8V922	1
Q9RLR3	2
P51000	2
P0C1Q4	4
P0A6Y8	5
Q9N5A0	5
P02718	5
O43520	5
H0QY58	1
Q62968	5
F9YQH2	1
Q07XD1	1
Q9RJ01	2
M4XKU7	2
K8DWI0	1
T0RLN6	1
Q9PMA7	2
Q0P862	3
Q9SA56	4
Q1LK28	1
P51574	5
Q93PD2	1
F8J2D7	2
P15320	3
O59940	2
Q6YQR5	1
Q91UX1	1
P02983	3
Q5K1Z4	1
Q9RL74	2
P58905	3
P0A4L7	4
Q7BSC0	1
O06989	3
P96062	2
Q8IVJ1	5
Q058N4	5
Q9WZS2	2
A7NRG0	1
P63044	5
Q19038	3
P28627	5
H1XWB7	1
Q96CQ1	5
Q21EL4	1
Q54MB9	3
O61060	1
Q8AAV7	1
A6UXQ8	1
Q76DT2	3
Q7MXB5	1
P39524	5
Q7BC70	1
D0V1N0	2
Q9JY22	1
Q8GC83	2
Q8Z537	3
Q9BRQ5	4
E9FWU7	1
A8YQR7	1
Q3IVI4	2
P35359	5
D5MK42	1
Q8KWW6	1
P0AFC3	5
Q57UL7	1
O34315	3
Q1Z3D7	1
O32334	1
P35206	5
Q8EG28	2
Q8RME1	1
B7TVP3	1
G0SER9	3
Q8U103	1
H1XUM7	1
B7TVP1	1
Q6IUV3	1
Q6P9F7	5
P75366	1
Q7MXL2	1
Q00960	5
A1B8N7	2
P60844	5
P76352	4
O67594	1
Q9KN46	1
Q8NBQ7	5
P16153	4
Q8U4S5	2
Q13336	5
Q8TDN1	5
Q8F3N2	2
C3YI39	1
D2TYW6	1
Q97Q42	3
Q9S408	1
P53943	4
Q9R9Q4	1
P09219	3
P40529	3
Q9SJV5	5
Q7WY60	3
O01840	4
Q9FMX3	4
P29274	5
Q8L725	3
Q12431	4
Q8DQ09	1
Q8L1C9	1
Q97ZC3	1
P09545	5
Q746S9	2
Q5NFU3	1
Q5CW06	2
P94585	3
P39932	4
P56949	2
Q73RE5	1
O48670	2
P56750	5
O43000	3
C6BWI9	1
P13986	1
Q9SY55	5
Q5IH90	1
Q9VAF0	5
P36095	5
Q09I51	2
O95202	5
Q79VF1	1
E1BKV5	1
P33011	2
O75311	5
G8FSA8	1
Q01244	4
P15729	2
Q3SQ15	1
Q54806	1
P67153	2
P23564	4
Q8NRS3	1
O75844	5
O85102	2
P42834	3
A4EZB2	1
P0C8L3	2
Q5ZYB6	1
Q9HGT5	2
D5EPC3	1
O88750	1
P49780	1
Q5N8J1	3
B6HN82	3
P21408	2
P29430	4
Q8EGR6	1
P24918	4
Q2SD94	1
Q6MP31	2
R4JDL9	1
O97467	1
Q5G3M3	2
Q8T5S1	5
Q84TH5	5
B5JH82	1
P31122	3
D6QLX8	2
P38044	3
P82068	3
C7CHR7	1
Q56019	4
Q8RX88	5
Q59166	3
O06980	2
Q9X814	3
Q55106	2
L0MIX9	1
P04080	5
O35454	5
Q6MGT0	1
Q9Z445	1
Q1D3E8	1
P09220	2
P0CC32	4
Q9FNN5	4
Q5M8T2	3
Q8NR41	1
Q404H4	1
F4G1L3	1
Q9ZU93	4
P21281	5
Q9S409	1
Q4Q4W3	2
Q9M353	4
Q9GS23	5
Q3TDN0	5
P20166	4
Q9Y2W3	5
Q8BZH0	5
Q8PTB8	1
P25256	2
Q79CJ1	1
B8K3G3	1
Q9P0S2	4
Q6MPD9	1
Q87T55	1
B5XTS7	2
P0AAJ1	3
D3KYT8	1
Q09274	5
D4P8I8	1
O86188	1
N0DKS8	1
Q1CZ65	1
F0SA49	1
Q9U4L6	4
P00125	5
F9ZLK5	1
Q9P380	5
A8ZVE8	1
Q0P851	2
Q8DHE8	2
D4GZD0	2
P41909	5
Q19127	5
Q9I4Y4	2
Q45ZY2	1
P50944	4
D6MZ58	1
Q57069	1
B4UQM4	2
Q99L60	3
P0AFK4	3
Q8NER1	5
Q52982	3
O05329	3
Q939R4	1
Q44591	1
P91102	3
Q5SKC6	1
Q06143	5
Q7RZ09	1
P39803	2
Q8BY89	4
Q97VH4	2
O52557	1
Q8TC26	3
G9D9U4	2
Q4QBZ9	2
Q7NZ13	1
G3LHZ0	1
Q38954	5
Q8DMR6	3
P03898	5
Q9L3S3	1
O82226	5
P17172	4
Q5EPC7	1
H9EJA1	1
P38054	5
Q56587	5
Q86XJ0	3
Q9A711	2
W5Q669	1
Q9KY69	1
P32487	3
B4QN97	2
O07422	2
Q7XBT7	1
Q2L384	1
P04332	4
B2BW34	1
O15393	5
P17583	3
A8WI01	3
K5VEV0	1
Q7PC84	3
Q5V5X4	1
O86190	1
B5YKN1	1
Q9ZPR1	2
Q04007	3
W7JZV2	1
P25294	5
B3PLV1	1
P51863	5
Q02563	5
Q7ULG9	1
F9X0Q3	2
Q92959	5
P31414	5
Q30RB0	1
Q9SV84	5
P71411	3
M1RU76	1
Q9KDA1	1
P38753	5
F8UWJ4	1
O32080	4
O32243	3
Q6BCL0	3
P23900	5
P43125	5
A2RKA7	3
P35180	5
P74714	4
P02980	3
P02920	5
P21175	4
Q9X269	1
P26678	5
P50443	5
O30491	1
Q9KI15	1
O32212	3
P04419	3
Q48396	1
P0AG34	3
Q9WXS8	1
Q9VHB1	2
Q09852	3
P0AER3	4
P06881	5
C4IN73	1
O07620	2
G8XYX6	5
O51236	3
G0U3Y5	1
F8C4H1	1
Q8WUM9	5
P18275	4
M4V804	1
Q9X0F3	1
V5IMT0	1
Q86IX4	2
Q9ZBX6	1
P23634	5
Q7W024	1
Q8F4Z1	1
P37651	4
Q9LK22	4
F4I5D5	3
E6NML3	1
O32241	4
Q92508	5
Q8N697	5
Q5F378	4
Q4LDT8	1
I3TL52	1
M1KKQ8	1
S9NZM2	1
P0AE26	3
O30434	4
P37388	4
P0AAF6	3
P09616	5
Q57079	4
Q9P1W3	5
Q9BZC7	5
P54537	3
Q9S841	5
L8H0U0	1
A0FGR9	5
Q3B5G3	1
R4JRJ8	2
Q8GCZ9	1
Q1EBV7	5
Q9FFL1	5
P29913	4
D3KYX5	1
P53220	4
F1SVL1	4
F5R8F2	1
Q9FZ96	4
Q9LUH2	4
P28873	3
P9WI12	1
Q8KPP3	3
O26854	1
Q9I6P8	1
Q9XBV1	1
Q8DSV1	2
P92939	5
Q559K0	2
P32715	4
P42424	2
G8A929	2
P42218	1
P45754	3
Q1DE41	1
Q19834	2
Q5EPC3	1
H2CCS6	1
Q9HZ58	2
B0FXJ3	1
P26903	3
O95258	4
P60305	5
Q7UM60	1
Q9NVV0	5
Q9VAU1	3
P80398	4
P79362	3
Q1D7R5	1
D9QTY9	1
Q24824	3
O05123	1
Q9NVC3	5
Q2FMC1	1
Q3IVI6	1
P69783	5
Q9RCF3	1
F1DAZ2	1
Q5SLB6	1
P23644	5
M9T7C0	1
O81108	5
Q8BU91	5
A1S297	1
Q8VM83	1
Q5ZS45	1
P46098	5
Q7UFT8	1
P56754	3
Q96S37	5
P26902	4
P38079	3
H9C4Q0	2
Q9SDS7	5
Q8U1J8	1
Q1M7Q4	1
Q51955	5
Q37165	3
Q9BSK2	5
D7VC84	1
Q53VW1	1
O23654	5
Q5AST3	2
Q00750	2
Q84BQ3	1
Q16478	5
C6TK29	2
I6NMH1	3
P56785	3
O07414	2
Q2L5Y2	1
S2E3C4	1
D9IA45	4
P17970	5
A7E3G5	1
Q44575	1
A8YQR5	1
Q0S4G7	1
H9UGZ3	1
Q63113	4
Q8ECN3	1
Q5SH67	1
R9RIP0	1
P04233	5
F8L1Z6	3
A0YL48	1
P06996	5
Q15311	5
E2IKR3	2
F0J3I4	2
Q1AUE6	1
D0U567	1
B1NJ41	1
Q72KX4	1
P23054	3
B8GAU7	1
P32412	4
Q9NSA2	5
Q9VQC0	5
P53073	4
Q7MXJ5	1
Q03736	4
C1P611	2
C7P777	2
Q9KWT5	1
P82251	5
P34644	5
Q6XR72	5
Q02378	3
B3DUC2	1
Q7UHP6	1
O88446	5
A4SY99	1
Q9LE25	1
Q8TJ86	1
P56778	5
D2QX43	1
H2DJV9	2
D8P7W0	1
Q8TZQ0	1
Q6WRX0	2
P02981	3
P9WQI8	3
P9WQI9	5
O35149	5
V6F510	5
P28328	5
Q9NWF4	5
O50335	1
Q9S5X0	5
Q5JEG6	3
Q9L3S6	1
Q7MVV4	1
Q3ZMH1	4
Q15849	5
P45706	3
Q5T3U5	5
O87936	2
Q73RH2	2
D8M706	1
P38261	5
A4S072	2
Q9XF58	4
H2IWN4	1
P9WJ82	2
P9WJ83	4
P23585	5
Q6TH88	2
Q8L124	1
Q54ME7	2
Q9A061	1
P48167	5
P13423	5
Q10177	4
Q5JID0	1
O80384	2
P30605	5
O80592	4
Q9M5P3	3
D3E1Y9	2
Q7UE57	1
Q56828	3
Q1CY66	1
Q9X2F5	2
U5YDR4	2
Q08BA4	5
Q5RI15	5
Q54Z22	2
E9LD23	1
P46085	5
O45102	3
Q747U1	1
Q08176	4
Q467F2	1
B0R633	3
P0DMH8	3
O06900	3
P77716	3
Q86VL8	5
P33591	4
A3MW00	1
Q84L32	5
P27732	5
Q1D7R4	1
V6LJH8	1
E8M3M3	1
Q1D5R1	1
Q9R0M8	5
Q9S714	3
Q9RLI8	1
O80725	5
Q80VM9	5
Q9C7F2	3
O59666	4
Q6VV69	1
C5IHR7	2
Q9UW03	2
Q8RCC4	1
P07021	2
P01213	5
Q7NIX8	1
P21441	3
P0A2U6	2
Q97VF5	1
Q94HV8	2
P0AEJ0	4
Q8DQI1	1
B5YN56	1
P05306	3
P31075	4
Q39128	5
P41785	2
O75027	5
P0AFF2	5
P0A756	4
Q93PD1	1
Q9WYC4	2
P49573	5
Q8ZWI8	3
P54281	4
P05357	2
P22409	2
Q6LXP8	1
P13341	3
Q9A1H0	2
P96629	3
Q9XGM1	3
Q6QIV4	2
O68441	2
O15258	5
Q992I4	1
Q8NDX2	5
Q6L8F3	2
Q12049	4
A7L035	3
Q9WXN7	1
Q8YWA4	1
Q46704	1
Q5BU39	3
Q9GSB0	2
A8EVM5	2
Q06IP1	2
Q5R3K3	3
Q9Y6N3	4
P9WPU1	5
P0AFL9	4
P0A3R5	3
P0AAH0	5
Q45404	1
Q7PX90	2
P21906	3
Q6Y8U3	3
P48751	5
P43436	3
Q8F192	1
P75957	5
P56780	5
Q93KT7	1
Q9KZF1	1
O61365	5
Q4VQ66	3
D1L2X5	1
Q52978	4
D3VHH3	1
P74944	1
P25743	2
Q51271	2
P23702	4
G0S7F3	3
P60468	5
Q9RIT4	1
Q9UI33	5
Q93655	4
O75907	5
O50183	2
Q6UP32	2
Q02379	4
D6ZW63	1
G0GEN5	1
P9WQL4	2
P9WQL5	3
O84063	1
Q15HU5	1
P75905	4
E4QTE3	1
Q8L3C2	2
P31552	5
P43003	5
Q2FUM0	1
Q94B38	5
P9WJV2	2
P9WJV3	4
Q93A34	1
Q5P036	1
P16140	5
P9WPI0	2
P9WPI1	3
P00854	5
Q56224	4
P23936	3
O88138	1
Q5KP96	3
P0AFE0	5
Q9NRD9	5
Q18712	2
Q9HUJ1	1
I4VQ95	1
P71460	1
Q8IY49	5
P38225	5
Q9A197	1
Q92T56	2
Q11G42	1
P54708	5
Q9VBW1	2
A3FFK5	1
A5H2U6	2
Q7NIY0	1
A2ETW9	1
E0RR11	1
Q92N36	1
P71184	1
Q04470	3
Q6A553	2
Q93KT1	2
Q6UVM3	5
Q01857	2
D9S5M3	1
Q9WYD6	1
C0LZR9	1
B1ZMZ5	1
Q96LB4	4
P08995	3
Q19626	5
Q9VHT4	5
Q93VM8	4
Q8DJU2	3
Q05181	2
Q9BRV3	5
Q8BI84	5
T1PQV6	3
O05256	3
Q00910	5
Q9RYL4	1
Q56589	4
Q38885	4
A2CB33	1
P81605	5
O32831	1
P00726	4
P0AF98	4
Q65DD1	1
P0A310	2
P84763	2
Q12482	5
D3DFC8	1
Q9HZF0	2
Q1M605	2
Q9NQ40	5
O80634	4
P77737	3
Q00751	2
P61829	5
U3NGY8	2
O07488	1
Q8IVB4	5
Q9ZW74	2
F8D413	1
I7FQ33	1
Q02280	5
Q5PT55	3
G5EEK1	2
Q8SF04	1
P46481	3
Q8F285	1
Q1K211	1
Q9SUI6	3
P08083	4
Q7S0N9	1
O75387	5
R2S6C2	1
Q8F3N4	1
Q9L714	1
Q6Q1Q6	1
Q14940	5
O47950	4
P46674	5
Q97GE9	1
D0FZZ3	1
Q9WXS7	1
Q6MDD6	2
P0AAT4	4
P29917	4
Q8G3R0	1
D3LPG3	2
Q6MKL2	1
P0ADD2	4
P69786	5
D0NGF4	1
Q6VVA6	4
Q9FMD5	5
B8YNY4	1
B2J5K2	1
P62100	2
Q9ZSR7	5
Q9C8H0	3
P17501	5
Q0ZAI3	2
A5Y0C3	1
Q84K71	3
Q6ZXT2	1
P32839	5
Q56955	2
Q1DDT8	1
Q99NH7	5
Q04976	3
Q9WXS9	1
Q9I403	2
O07942	2
Q57130	5
P26906	3
A0QNI9	3
Q59577	1
C5CBD2	1
Q5SKC7	2
A7MZ88	1
P09152	5
Q24278	5
C8ZEM9	1
P77304	5
Q9C6B6	2
G4FGN4	1
Q05940	5
P0C2E9	5
Q9X0S9	2
P69831	4
Q05811	3
P05695	3
Q8TAD4	5
P0AC96	3
L8H384	1
Q93KD6	2
L8H8I3	1
H0RSU6	2
Q84AM6	1
Q1KLR0	2
Q8RX77	5
Q07638	2
Q832J9	1
P0C0S1	5
Q5V4H7	4
Q746T6	3
G7JLA3	1
D1GC38	2
P21458	5
Q0K020	2
Q1D027	1
A3RZV8	1
Q6NE74	3
Q9UBP5	5
S9W181	1
Q9Y5I7	5
Q9H936	5
Q9S845	3
Q9X4M3	2
P40290	5
Q9SUI4	4
B3F8C5	5
P41811	5
Q9D2V8	3
Q70S43	1
D3H4Q2	1
P32798	5
P40035	4
Q9RLR4	1
Q45461	3
Q7MWK8	1
P75742	3
P67826	2
C4LWU5	1
A6VL35	1
P36634	3
Q07817	5
P76115	3
F8IKT4	1
B9KDD4	5
P49447	5
Q66LJ0	1
P19634	5
Q05598	3
Q9H172	5
G0S8I1	3
Q9SIA3	2
A1EBT4	1
W1IXJ3	1
Q1D7R2	1
O68590	2
Q8VM84	1
F8L7K6	1
Q9UI40	5
Q6P1M0	5
Q9WXX0	3
P15377	4
P75777	3
O30489	1
P29709	3
C3KCB6	2
Q39510	1
Q8F3M7	2
Q8IU68	5
A0A061ACU2	5
Q8NET8	5
Q9WYB4	1
A2D529	1
P10907	5
F4HCW7	1
P9WQM0	3
P9WQM1	4
P77795	3
F8D414	2
Q12675	5
Q9S829	5
G8LS65	1
Q4QJF1	2
P53192	5
P42953	3
P0CD89	3
B9KFF7	1
D0LKA4	1
O27601	2
A7U4W2	2
Q8DL30	2
Q9C8G9	5
Q86XQ3	5
Q5D1L4	1
G0VPM2	1
P94633	3
P48836	5
P11551	5
A7ZLV9	2
P03315	5
P0A384	2
Q03530	4
C1F3P0	1
P96063	3
P09551	3
Q99726	5
O15554	5
W8TRQ6	1
P33116	3
P98200	5
P15746	3
A3M3H0	4
B2MZD0	4
S7UHS8	1
B6JLJ0	1
Q6TMY8	1
Q9KXJ5	1
P56782	2
B7GNP5	1
P47824	5
Q52PA5	2
Q6YZF3	5
Q9WYR1	1
Q9Y0H9	1
P0ABI8	5
P31883	4
D8UIU6	1
P35818	5
Q9SH76	4
Q8KRV5	1
Q8NB16	5
O07416	2
F4IME2	4
Q920G8	5
P38196	4
P63279	5
D0L616	1
Q9ZS88	2
Q8Q043	1
P01909	5
V9SBV7	1
Q9P937	2
B5BRC5	1
Q6V505	1
Q9R1N3	5
P72770	1
P39111	5
Q9F9T7	1
Q59576	1
P45766	2
Q8U4K5	3
Q9K2S2	4
Q8IB78	1
B0R2U4	4
P0DMH7	3
Q8VYR9	4
A8LPG6	1
A3U2L6	1
P9WHY3	5
P30860	4
P15400	4
Q54WT8	5
P41943	3
Q5G3M4	1
G5DGB4	1
P0C186	3
V6F235	5
E8WU35	1
D0ZLQ7	2
P0CI70	3
P53276	5
P56769	2
Q8YMZ3	1
Q9EYM5	1
Q44383	2
Q93SW8	3
O00471	5
Q8G848	3
Q2M3M2	5
Q94AS9	5
Q5SMG8	5
P32722	5
Q60048	3
P07678	3
Q39194	4
P16011	3
Q8KRT4	1
M2XWR6	1
Q95X44	4
Q9NQ90	5
A4Y207	1
Q81HW2	2
Q383C6	2
Q5SLI2	2
D3KYX7	1
P74072	3
E3PBQ7	1
Q9SLV0	5
Q9AIS0	4
Q5QM84	4
Q92581	5
P50333	2
Q9NBV4	1
M0L1T0	1
L0DIV8	1
Q0SFA1	1
O86571	1
P05223	2
Q51417	2
Q1CZJ4	1
O34697	3
O14863	5
P83455	3
P04997	4
R7L924	1
O60312	5
Q6IQ69	4
Q44497	2
P15920	5
Q48217	2
P40343	5
P43549	4
C5IZH0	1
Q94JZ8	4
Q97UZ1	3
A3CLT2	1
Q5YZF6	1
P48065	5
Q9BZW2	5
P91679	5
O60721	5
P75733	3
Q9FE59	5
O05469	1
F8L1Z5	2
P53431	1
Q9C5H6	3
G3C7W4	2
P23212	3
O83340	1
Q8F3N5	1
P18777	4
P60022	5
P04512	5
P64432	2
Q15HV0	1
Q8R9C0	1
Q9FWR4	5
P55064	5
K1R9D0	1
A3CWV0	2
P29706	4
K4PXJ9	1
Q9WXW9	1
P11162	4
D9S5X0	1
Q8T0S9	3
Q08913	4
Q9ZNG6	3
P54309	4
D6I8Y6	1
P44543	4
O31688	4
Q8TF08	3
Q9W7I2	1
P23321	5
Q84959	1
Q27724	1
A8N031	1
P03093	5
O95180	5
Q86LR2	4
P17412	5
Q6U841	5
Q9DAV9	5
J2F862	1
Q8TSY3	3
Q9I4H4	1
P52477	5
B4U7L6	1
Q04705	5
Q9CQD8	3
O50329	1
P28311	5
P11006	4
Q9BSJ8	5
Q9S218	1
Q01367	1
A9WMF7	2
Q02006	2
D6R8X8	5
Q0ZAH6	3
Q31HC4	3
Q4QLL1	2
Q8NB49	5
P50110	5
O24662	1
Q9C4Z5	3
Q15HV1	1
P0AGH8	4
P43007	5
Q5MQC2	1
Q52666	3
P33916	3
P33432	5
Q5HGY5	2
A4H1L2	1
P63359	3
G0SFH5	3
Q6UKY9	1
Q9Y694	5
P97352	5
F4ZBX4	1
Q19QW7	2
Q0RI11	1
Q3SDC7	2
Q20106	4
Q4UJ86	2
P18581	5
Q03412	5
O32830	1
V5IPZ0	1
A0QQ71	3
Q5ZYB5	1
Q0IDE4	2
P75028	2
O07515	3
E3TDI9	1
B3GTD7	2
P0AEL3	3
P95467	1
P0C1Q5	3
Q5NAZ9	3
P55341	2
Q21SB8	1
Q9P5J0	1
B0KPQ1	2
Q6RH51	1
Q177B7	1
Q7SE37	1
Q99ZY4	1
G0VM40	1
P26380	5
Q6ICY4	3
Q12328	5
Q1D7R7	1
C1B943	1
O00337	5
Q9CDF7	2
P33231	4
Q6VBQ2	1
Q48475	2
Q9UHB9	5
O43826	5
Q24352	5
T2C5A6	2
Q93Z13	3
Q3MAR6	1
E3HE19	1
Q51487	5
J4CDD8	1
Q7UHP7	1
Q41010	2
O50525	1
Q06131	2
Q1LCD9	1
C7M7Z3	1
P83716	5
Q6MF32	1
Q9PHZ4	2
Q8VRL7	1
O06923	2
Q55164	1
P28570	5
A3BI11	4
Q9UJS0	5
Q1DFL8	1
Q9KWT9	1
J7KE41	1
P13334	4
O29901	4
Q1XA79	1
P01558	3
P25737	5
Q46909	2
B2I419	1
C7G3J4	1
P48765	5
Q6MNM0	2
P16009	5
P97046	3
B9Z5S3	1
D4ZJA6	1
Q9UQD0	5
Q3UW12	5
P28303	2
Q8VZS0	5
P13583	3
Q8NMV4	1
Q9I5F5	3
Q0VQY5	1
C9MZ78	1
P77179	3
A1BA99	1
Q73NS9	1
P28572	5
Q9LEQ3	5
P24919	3
Q9ZLD5	1
P12473	5
P94575	3
M5U4M9	1
P02943	5
P46720	5
Q0PAK3	2
Q5XPH7	2
Q385Z1	3
Q9NA91	2
Q99Z25	1
Q51667	1
A2VCW5	5
J9UF49	1
O83539	2
P29823	2
O54698	5
Q9M2C3	3
Q16790	5
P43059	2
P23622	3
Q9VSL7	5
P31547	5
P43110	3
P60690	3
P50091	5
P37774	5
P45884	4
G2LHI4	1
A1Y189	1
A1B617	2
O94911	5
Q97ZC2	1
P73721	1
Q1QX07	1
Q55GJ9	2
A0M015	1
Q72KX2	1
Q9S3J9	2
S6CBZ0	1
Q9PMA3	2
O52005	1
A8ALD3	3
O43933	5
P07213	5
P35837	4
B3ECG7	3
Q2G2M9	3
Q9ZBA6	2
Q9HTB8	2
B1R5B7	2
Q941R4	5
P31884	4
A6P7H2	1
Q6MB86	1
Q146M9	1
Q3MFM5	1
Q46065	3
R7QJ14	1
E3UMZ5	1
P54487	2
O34987	3
Q93A35	1
Q8Y3G9	1
P45756	3
P38755	5
D6WIX5	2
P06927	4
F1JZT9	1
Q22WA5	1
Q9HXW4	1
P35670	5
A5I843	3
Q00959	5
A9GEV9	1
O50296	1
F8KWQ0	1
Q6NJ54	2
P96517	3
I4WY12	1
Q8DWE6	1
B6ZHB9	2
P31826	3
A0LQU2	1
Q9V0A6	1
Q31A57	1
D0WX40	1
P0A1K9	2
P36383	5
P40556	5
Q8EBH3	2
Q1SKW8	1
Q73RE6	1
M5DNH1	1
Q93KT0	1
Q797E3	2
C0LZS0	1
Q09764	2
P40613	2
Q2MJU2	1
Q8DT28	1
P42364	3
Q79FZ9	4
Q07492	1
Q8REB9	2
Q38ET6	2
F0S4R6	1
P12870	5
P48813	5
Q7W4U8	1
P01382	4
D4GP37	3
A0RKJ6	1
Q7MR22	1
Q02592	5
D2T1T1	1
Q9FGQ2	5
O61715	5
P24584	2
P33518	4
P31596	5
Q00449	5
P05351	2
S4R445	2
Q05085	5
Q7NDN8	5
Q9RK13	1
O34691	3
Q9F240	2
Q9GKE7	5
D7FE37	1
B8F897	1
O24367	3
H7EHU3	1
Q749L6	1
Q6VXY9	2
Q9LU21	4
D4GXJ2	1
P0A917	3
B5U2Z3	1
Q86H82	1
Q8I5F9	2
O75762	5
P40527	5
P21256	3
O05523	3
Q8U107	1
P37650	2
Q8DU37	1
P08386	3
Q1DCQ0	1
O76329	5
P24917	4
P70758	4
F0R9C2	2
A3MW02	1
Q07714	1
P04710	5
Q07733	3
P63252	5
Q5M614	3
C0MF43	1
Q8NLS1	1
O07838	3
C4PYI6	1
P39386	5
D5AL45	1
Q01926	5
P16700	4
P58246	2
Q9NY64	5
P0A9S7	5
Q02369	3
Q9SHE8	4
Q8IDP1	3
Q14849	5
Q8RJV0	1
P36036	4
P83346	3
P80186	4
O26024	2
Q6V9A9	1
[truncated: 8,775 more rows]

## Sheet: Figure_S2a
max_ident	outcome	pred
88.1	1	0.98811
88.1	1	0.985275
76.8	1	0.684703
18.8	1	0.438157
96.2	1	0.891036
27.2	1	0.0778988
26.9	1	0.233219
20.9	1	0.0559319
49.2	1	0.989113
49.2	1	0.994351
28.3	1	0.951704
28.1	1	0.953249
28.6	1	0.965432
55.5	1	0.918249
64.5	1	0.978656
65.2	1	0.96173
64.5	1	0.970629
65	1	0.978945
65	1	0.981338
65.2	1	0.967865
65.2	1	0.970454
66	1	0.987127
55.6	1	0.956699
81.6	1	0.832771
81.6	1	0.886705
57.3	1	0.445446
25.5	1	0.520129
26	1	0.362342
25.8	1	0.565253
26.9	1	0.39292
26.9	1	0.359139
25.3	1	0.509831
43.5	1	0.950979
29.4	1	0.404438
29.4	1	0.311626
86.2	1	0.916157
86.2	1	0.826566
49.8	1	0.850534
39.3	1	0.923413
90.6	1	0.988336
95.1	1	0.871061
95.1	1	0.871061
95.1	1	0.753776
35.4	1	0.894503
98.6	1	0.968689
98.6	1	0.0162264
45.4	1	0.967764
47.2	1	0.963934
46.3	1	0.946815
46.3	1	0.959504
52.8	1	0.990835
51.2	1	0.84152
39.7	1	0.905307
60.4	1	0.22597
60.4	1	0.599562
60	1	0.202653
60	1	0.638792
59.6	1	0.220644
59.6	1	0.577576
54.8	1	0.97263
55.6	1	0.969316
55.1	1	0.966481
55.7	1	0.953322
47.5	1	0.94369
52.9	1	0.820323
50	1	0.928017
49.5	1	0.931265
48.4	1	0.976295
48.4	1	0.978829
19.4	1	0.826506
97.4	1	0.985118
97.4	1	0.980039
48.8	1	0.937737
70.2	1	0.897775
67.1	1	0.983555
51.9	1	0.946719
51.6	1	0.961853
51.2	1	0.934054
51.4	1	0.956602
14.6	1	0.239621
49.3	1	0.938376
47.4	1	0.942021
52.8	1	0.939975
48.4	1	0.965015
49.1	1	0.94682
48.4	1	0.996796
47.7	1	0.948843
17.4	1	0.685587
94.4	1	0.871332
94.4	1	0.893509
94.4	1	0.897056
94.4	1	0.413395
94.4	1	0.914147
94.4	1	0.908122
40.3	1	0.726841
55.2	1	0.629963
55.2	1	0.851232
79.8	1	0.837585
79.8	1	0.909835
67.4	1	0.977108
66.9	1	0.980771
53.5	1	0.976024
45.2	1	0.938366
45.2	1	0.34923
97.3	1	0.909154
51.2	1	0.977416
88.2	1	0.91899
88.2	1	0.858527
48.4	1	0.932839
46.7	1	0.590422
46.7	1	0.446944
66.9	1	0.997176
53	1	0.698247
99.5	1	0.990796
99.5	1	0.992896
23.4	1	0.0397686
42	1	0.834916
47.8	1	0.233235
42	1	0.563329
42	1	0.871701
25.5	1	0.805303
25.5	1	0.563854
25.5	1	0.599881
92.2	1	0.664052
92.2	1	0.389753
92.2	1	0.872246
92.2	1	0.81331
63.1	1	0.656885
94.4	1	0.799282
94.4	1	0.822135
94.4	1	0.952827
22.1	1	0.449326
84	1	0.986138
47.1	1	0.498947
48	1	0.580148
84	1	0.981108
99.8	1	0.934606
64.5	1	0.917555
67.5	1	0.97388
45.8	1	0.563108
98.8	1	0.981585
26.9	1	0.382431
58.6	1	0.975194
88.7	1	0.992568
88.3	1	0.99036
99.6	1	0.99502
48.1	1	0.957765
46.1	1	0.374756
82.6	1	0.645722
82.6	1	0.912526
82.6	1	0.821159
27.1	1	0.273081
61.4	1	0.991997
61.4	1	0.991653
45.2	1	0.269911
45.2	1	0.6638
45.2	1	0.669031
45.2	1	0.879812
45.2	1	0.487345
50	1	0.644191
50	1	0.466831
50	1	0.606729
50	1	0.906118
50	1	0.861912
50	1	0.78395
34	1	0.546372
93.1	1	0.938145
93.1	1	0.963062
93.1	1	0.951781
93.1	1	0.925542
93.1	1	0.9639
78.3	1	0.971064
78.3	1	0.957791
70.2	1	0.98705
22.3	1	0.121095
56.4	1	0.86022
56.4	1	0.86022
56.3	1	0.878845
57.3	1	0.889279
57.6	1	0.858667
57.2	1	0.681701
57.6	1	0.858667
44.7	1	0.957025
46.1	1	0.957457
45.7	1	0.941234
94	1	0.895033
50.8	1	0.93686
55.8	1	0.904664
55.3	1	0.916501
19.3	1	0.513624
19.3	1	0.769096
47	1	0.954644
26.3	1	0.498442
40.2	1	0.625312
49.3	1	0.842667
73.4	1	0.976307
35.9	1	0.516261
85.2	1	0.939724
96.1	1	0.975397
96.1	1	0.887643
96.1	1	0.948685
96.1	1	0.88461
96.1	1	0.94083
96.1	1	0.947917
96.1	1	0.975397
96.1	1	0.903709
96.1	1	0.854593
96.1	1	0.948685
97.1	1	0.963734
97.1	1	0.779376
30.2	1	0.241698
78.9	1	0.98876
46.3	1	0.750772
70.8	1	0.996971
91.7	1	0.832861
26.5	1	0.87695
99.5	1	0.943827
99.5	1	0.951045
17.5	1	0.688389
54.3	1	0.994317
33.3	1	0.868773
39.4	1	0.737812
99.3	1	0.988049
87.3	1	0.957616
83.7	1	0.93805
94.7	1	0.458686
94.7	1	0.796002
23.6	1	0.13393
23.6	1	0.0288381
56.2	1	0.358024
56.2	1	0.40054
84.3	1	0.965297
51.6	1	0.959225
34.4	1	0.941043
33.7	1	0.864593
44.8	1	0.716957
44.8	1	0.412596
55.1	1	0.85098
38.4	1	0.979219
60.4	1	0.977722
58.8	1	0.98417
78	1	0.815611
78	1	0.788102
78	1	0.615016
57.1	1	0.830493
58.6	1	0.703224
58.6	1	0.703224
58.3	1	0.855786
57.9	1	0.699831
56.5	1	0.728247
56.1	1	0.712532
44.4	1	0.359036
99.8	1	0.978446
99.8	1	0.966643
99.8	1	0.963694
99.8	1	0.937198
46.7	1	0.786513
46.7	1	0.559979
46.7	1	0.724582
46.7	1	0.449254
46.7	1	0.278102
36.6	1	0.585153
36.6	1	0.698488
36.6	1	0.729603
99.5	1	0.855664
99.5	1	0.938522
99.5	1	0.870982
99.5	1	0.938522
99.7	1	0.985629
90.3	1	0.966678
54.8	1	0.959254
95.1	1	0.971302
76.9	1	0.937129
18.1	1	0.199271
36.3	1	0.687412
36.3	1	0.119082
36.3	1	0.814472
58.4	1	0.977224
86.7	1	0.986399
51.9	1	0.694962
51.9	1	0.823429
51.1	1	0.957862
51.1	1	0.647903
72.3	1	0.870681
44.2	1	0.812342
44.2	1	0.405375
51.9	1	0.691954
51.9	1	0.810471
44.9	1	0.910163
44	1	0.855262
89.6	1	0.636124
97.1	1	0.888297
97.1	1	0.836758
77.8	1	0.997326
50.5	1	0.914899
41.1	1	0.947857
41.1	1	0.979971
32.9	1	0.648292
32.9	1	0.166497
65.5	1	0.994144
33.8	1	0.786903
33.8	1	0.68352
99.8	1	0.98642
99.5	1	0.986412
99.3	1	0.965841
95.1	1	0.974391
96.9	1	0.987227
97.8	1	0.986438
98.1	1	0.988424
53.7	1	0.967012
54.4	1	0.966183
76.6	1	0.986334
98.6	1	0.986131
21.6	1	0.824928
29.9	1	0.959998
23.6	1	0.157344
23.6	1	0.626605
23.6	1	0.262738
20.1	1	0.532027
32.1	1	0.677966
33.4	1	0.580431
46.8	1	0.976281
18.9	1	0.466231
56.5	1	0.758227
34.3	1	0.478379
51.5	1	0.959047
40.1	1	0.901413
39.7	1	0.915923
38.6	1	0.907862
28.8	1	0.918157
35.7	1	0.923719
54.4	1	0.465156
89.9	1	0.990978
94.4	1	0.96248
97.6	1	0.850167
42.4	1	0.627828
84.2	1	0.859343
93.6	1	0.955667
90.5	1	0.970735
51.1	1	0.833177
26.7	1	0.474096
26.7	1	0.0257584
99.6	1	0.971484
94.6	1	0.980721
13.9	1	0.0457801
41.2	1	0.909678
15.3	1	0.885526
99	1	0.983044
99	1	0.974539
17.9	1	0.564346
35.6	1	0.615896
43	1	0.557195
90.9	1	0.809036
90.9	1	0.835939
90.9	1	0.803638
90.9	1	0.87524
90.9	1	0.908733
90.9	1	0.971807
90.9	1	0.90861
90.9	1	0.883695
90.9	1	0.975447
44.6	1	0.203619
65.8	1	0.993262
35.7	1	0.959462
99.8	1	0.994724
35.5	1	0.935227
27.2	1	0.196636
33.9	1	0.910901
33.9	1	0.453123
92.7	1	0.763804
94.5	1	0.942239
20.1	1	0.218308
20.1	1	0.218308
72.6	1	0.998265
22	1	0.183246
65.7	1	0.99739
42.5	1	0.949913
94.9	1	0.967066
94.9	1	0.967066
96.7	1	0.982091
96.7	1	0.982091
81.3	1	0.963861
32.7	1	0.258399
21.3	1	0.0650404
55.2	1	0.936203
99.4	1	0.939071
45.5	1	0.745882
45.7	1	0.706339
54.8	1	0.183485
54.8	1	0.964393
25.4	1	0.633201
54.9	1	0.806148
54.9	1	0.657233
96	1	0.920342
50.7	1	0.678163
50.7	1	0.489639
50.7	1	0.674692
50.7	1	0.88871
25.8	1	0.821671
25.8	1	0.946167
45	1	0.743049
21.4	1	0.247423
70.8	1	0.299906
45.8	1	0.0813912
45.8	1	0.654936
48.1	1	0.611632
48.1	1	0.3201
48.1	1	0.627802
48.1	1	0.465603
48.1	1	0.203345
49	1	0.584327
49	1	0.401359
49	1	0.588844
49	1	0.302979
49	1	0.676362
49	1	0.588844
49	1	0.155621
49.1	1	0.577309
49.1	1	0.342449
49.1	1	0.530179
49.1	1	0.707358
49.1	1	0.530179
49.1	1	0.209554
90.6	1	0.919375
21.3	1	0.129231
99	1	0.994658
49.1	1	0.554138
49.1	1	0.340546
49.1	1	0.438764
49.1	1	0.589762
49.1	1	0.438764
49.1	1	0.238276
47.8	1	0.910092
47.8	1	0.724106
47.8	1	0.400665
94.3	1	0.956687
94.3	1	0.980352
94.3	1	0.971608
28.8	1	0.926803
93.9	1	0.99235
99.5	1	0.992391
99.5	1	0.992698
28.4	1	0.594973
28.4	1	0.45994
98	1	0.979687
97.3	1	0.988729
50.8	1	0.332619
99.4	1	0.995496
99.7	1	0.995282
99.7	1	0.996787
99.7	1	0.996818
92.1	1	0.663592
92.1	1	0.719322
92.1	1	0.53974
20.4	1	0.595246
71	1	0.585536
71	1	0.267861
71.7	1	0.517273
96.2	1	0.981573
46.2	1	0.651942
46.2	1	0.91529
45	1	0.956275
45	1	0.962763
45	1	0.89464
93.6	1	0.921618
93.6	1	0.279768
93.6	1	0.706077
93.6	1	0.307125
93.6	1	0.710653
93.6	1	0.706077
92.1	1	0.215882
92.1	1	0.141901
92.1	1	0.34102
92.1	1	0.736282
92.1	1	0.361417
92.1	1	0.361718
92.1	1	0.78782
92.1	1	0.34102
92.1	1	0.736282
92.1	1	0.263003
92.1	1	0.78782
92.1	1	0.141901
19.8	1	0.768511
68.7	1	0.886919
68.7	1	0.885576
68.7	1	0.875325
68.7	1	0.898974
44.7	1	0.327896
44.7	1	0.0951777
99.4	1	0.980481
52.1	1	0.981731
52.1	1	0.980266
96.8	1	0.873664
75.1	1	0.996446
75.6	1	0.995844
75.6	1	0.996908
20.3	1	0.856653
20.3	1	0.217722
26.7	1	0.155266
26.7	1	0.518535
88.2	1	0.960291
96.8	1	0.92865
98.2	1	0.979556
42.7	1	0.909162
86.7	1	0.95523
26.2	1	0.155374
40.5	1	0.953458
69.3	1	0.94204
57.6	1	0.789599
57.9	1	0.783297
34.9	1	0.902634
40.1	1	0.692609
19.7	1	0.557509
70.3	1	0.997253
19.4	1	0.599583
63.3	1	0.995457
31.7	1	0.899452
31.7	1	0.959422
99.7	1	0.957881
44.4	1	0.739681
82	1	0.947742
82	1	0.967617
99.7	1	0.941572
99.7	1	0.980616
99.7	1	0.985499
99.7	1	0.988441
48.4	1	0.961034
82.4	1	0.955435
82.4	1	0.946388
89.8	1	0.980728
29.7	1	0.902131
43.3	1	0.959078
63.7	1	0.890056
63.7	1	0.92109
93.7	1	0.791654
93.7	1	0.914504
87.2	1	0.926634
87.2	1	0.960808
87.2	1	0.858297
58.6	1	0.897384
53.1	1	0.977002
51.6	1	0.970423
53.7	1	0.970531
20.7	1	0.206208
43.3	1	0.809726
43.5	1	0.818921
50	1	0.967791
97.1	1	0.935722
96.1	1	0.970797
96.1	1	0.977642
95.4	1	0.829464
95.4	1	0.970849
94.7	1	0.890909
94.7	1	0.97122
84.4	1	0.979461
44.7	1	0.957927
94.7	1	0.965184
94.7	1	0.968274
94.7	1	0.973261
94.7	1	0.97066
94.7	1	0.967567
94.7	1	0.799482
94.7	1	0.97965
47.4	1	0.960702
99.2	1	0.972414
98.8	1	0.978521
88.8	1	0.961331
88.8	1	0.975317
88.8	1	0.964658
33.3	1	0.0433508
99.2	1	0.978369
99.7	1	0.96141
99.7	1	0.849803
99.7	1	0.859163
27.8	1	0.776592
52.2	1	0.82855
52.2	1	0.781127
52.2	1	0.158842
66.3	1	0.843265
66.3	1	0.955464
60.2	1	0.937347
60	1	0.921219
59.9	1	0.946994
60.2	1	0.947429
60.2	1	0.948281
59.8	1	0.915644
60.4	1	0.934652
59.6	1	0.92169
60	1	0.935836
60	1	0.948609
59.9	1	0.948315
76.8	1	0.994009
61.1	1	0.915678
22.6	1	0.728477
65.5	1	0.809535
55.6	1	0.921842
55.6	1	0.956024
56.5	1	0.892706
56.5	1	0.933188
56.8	1	0.926701
56.8	1	0.964085
56.4	1	0.908317
56.4	1	0.962067
98.7	1	0.948994
98.8	1	0.949101
75.8	1	0.99691
63.4	1	0.533662
63.4	1	0.256287
63.4	1	0.166318
46.4	1	0.752297
46.4	1	0.377091
29.4	1	0.863187
29.4	1	0.595368
29.4	1	0.589519
29.4	1	0.567419
29.4	1	0.611715
98.5	1	0.981423
40.5	1	0.82064
99.5	1	0.990262
80.9	1	0.965473
80.9	1	0.760504
80.9	1	0.902978
80.9	1	0.891874
80.9	1	0.846424
80.9	1	0.810784
80.9	1	0.808325
93.2	1	0.961772
93.2	1	0.887203
93.2	1	0.960547
93.2	1	0.919905
93.2	1	0.867355
93.2	1	0.915858
93.2	1	0.881012
59.7	1	0.962133
23.5	1	0.504295
45.5	1	0.884778
17	1	0.843084
98.9	1	0.948178
99.5	1	0.95654
41.3	1	0.125836
41.3	1	0.162528
73.1	1	0.986933
82.2	1	0.549814
34.3	1	0.925127
34.3	1	0.965548
98.4	1	0.022294
35.6	1	0.776251
25	1	0.185892
55.9	1	0.99219
40.9	1	0.954113
40.9	1	0.950684
40.7	1	0.954378
89.4	1	0.975063
89.4	1	0.958092
24.7	1	0.191101
57.4	1	0.864518
55.1	1	0.840355
39	1	0.480589
94	1	0.98641
94	1	0.977373
96	1	0.976413
44	1	0.425282
28.9	1	0.845128
45.9	1	0.92012
42.4	1	0.908942
42.4	1	0.933497
61.7	1	0.966152
98.4	1	0.968601
54.7	1	0.979751
44	1	0.106278
65.2	1	0.994962
65.2	1	0.994876
64.8	1	0.995161
65	1	0.995164
71.7	1	0.922478
68	1	0.997308
47.9	1	0.941672
51.8	1	0.859074
48.4	1	0.968076
92.5	1	0.995909
92.5	1	0.996814
53.7	1	0.916602
52.9	1	0.916038
54.1	1	0.915573
53.3	1	0.898204
54.1	1	0.929183
49.3	1	0.94221
99.7	1	0.988405
99.7	1	0.990711
38.7	1	0.820822
98.3	1	0.965117
99.1	1	0.98235
58	1	0.98875
58	1	0.990076
52.5	1	0.949194
83.7	1	0.994986
83.7	1	0.995841
31.6	1	0.125811
53.7	1	0.962064
53.7	1	0.955677
19.3	1	0.262999
55.8	1	0.255875
99.5	1	0.982487
27.3	1	0.697656
27.3	1	0.444567
50.5	1	0.965789
33.3	1	0.85149
33.3	1	0.860109
69.9	1	0.991106
99.8	1	0.989899
99.6	1	0.989899
99.6	1	0.991699
54.5	1	0.945569
54.5	1	0.919947
99.3	1	0.992127
95.5	1	0.992049
54.9	1	0.971225
80.3	1	0.99245
80.3	1	0.993446
51.5	1	0.949887
99.7	1	0.993898
99.7	1	0.995718
99.4	1	0.994373
99.4	1	0.995394
99.7	1	0.994917
99.7	1	0.996182
48.4	1	0.900689
96.3	1	0.934149
22.6	1	0.185232
50.7	1	0.944667
97.5	1	0.961345
97.5	1	0.960854
97.5	1	0.926801
97.5	1	0.946682
98.6	1	0.879909
98.6	1	0.961878
98.6	1	0.693858
98.6	1	0.938517
98.6	1	0.697044
98.6	1	0.686187
98.6	1	0.938517
98.6	1	0.953519
99.5	1	0.916367
99.5	1	0.974581
99.5	1	0.759987
99.5	1	0.963307
99.5	1	0.768846
99.5	1	0.793072
99.5	1	0.972642
98.2	1	0.990983
98.2	1	0.994437
69.3	1	0.995419
99.4	1	0.989907
99.4	1	0.991449
51.2	1	0.865389
89.2	1	0.904297
75.9	1	0.995995
60.9	1	0.988304
60.9	1	0.990643
56.5	1	0.969179
56.5	1	0.977663
77.1	1	0.996679
37.8	1	0.888284
72	1	0.996668
23.3	1	0.073611
81.1	1	0.994147
54.4	1	0.994353
54.9	1	0.994125
54	1	0.993903
99.8	1	0.989232
65	1	0.993199
81.4	1	0.991097
53	1	0.991023
53	1	0.989967
93.6	1	0.967771
93.6	1	0.954877
93.6	1	0.956756
55.6	1	0.984082
48	1	0.819225
53	1	0.927303
53	1	0.919395
30	1	0.288509
70.1	1	0.921545
95	1	0.893556
95	1	0.724596
95	1	0.0440303
95	1	0.176722
95	1	0.878593
95	1	0.912104
97.4	1	0.860326
97.4	1	0.916749
98.8	1	0.846936
54.9	1	0.4877
87.4	1	0.972886
28.6	1	0.970437
35.4	1	0.68228
45.5	1	0.48012
21.8	1	0.189649
69.4	1	0.99733
24.3	1	0.152922
58.9	1	0.994697
47.2	1	0.989077
58.7	1	0.94204
34.7	1	0.994738
77.5	1	0.997641
25.3	1	0.06375
57	1	0.888779
44.2	1	0.955002
44.2	1	0.968982
44.2	1	0.895792
19.8	1	0.547433
56.1	1	0.355248
56.1	1	0.583346
55.2	1	0.566182
47	1	0.996769
34.2	1	0.759344
25.5	1	0.593287
26.8	1	0.598848
26.8	1	0.352618
27.2	1	0.586634
27.2	1	0.320534
27.2	1	0.563874
27.2	1	0.335581
27	1	0.563874
27	1	0.335581
28.2	1	0.562027
28.2	1	0.296992
26.5	1	0.565932
26.5	1	0.315152
27.3	1	0.603669
27.3	1	0.272633
27.3	1	0.597305
27.3	1	0.300822
27.1	1	0.607953
27.1	1	0.281548
27.3	1	0.619475
27.3	1	0.291483
27.3	1	0.372301
27.3	1	0.602411
27.3	1	0.300822
27.3	1	0.618568
27.3	1	0.280925
27.3	1	0.613536
27.3	1	0.280925
27.3	1	0.573151
27.3	1	0.290064
27.1	1	0.618568
27.1	1	0.280925
27.3	1	0.614267
27.3	1	0.281548
70.3	1	0.996729
75.7	1	0.865273
75.7	1	0.865273
23.2	1	0.80996
53.1	1	0.824577
44.6	1	0.593195
44.6	1	0.628468
99.5	1	0.991006
99.5	1	0.990166
35.9	1	0.994723
97	1	0.975476
50.2	1	0.96472
89.1	1	0.942373
89.1	1	0.891558
28.7	1	0.590975
28.7	1	0.340882
99.6	1	0.98704
99.6	1	0.985356
55	1	0.995363
68	1	0.99669
43.3	1	0.993569
84.1	1	0.995217
21	1	0.723375
45.7	1	0.99603
19.3	1	0.715138
98.9	1	0.960914
99.5	1	0.973634
52.6	1	0.992238
99	1	0.991841
80.2	1	0.893762
80.2	1	0.199779
70.2	1	0.985495
99.7	1	0.99165
15.3	1	0.373208
38.8	1	0.923258
78.3	1	0.929631
20.9	1	0.148654
19.8	1	0.564954
19.8	1	0.46909
98.7	1	0.959663
97.4	1	0.981433
97.8	1	0.983623
97.4	1	0.980275
93.2	1	0.933953
34.3	1	0.995788
20.5	1	0.833992
20.5	1	0.14729
20.5	1	0.6367
45.6	1	0.971963
38.4	1	0.7804
38.4	1	0.63018
38.4	1	0.735529
39.5	1	0.765261
39.5	1	0.63442
39.5	1	0.519023
39.8	1	0.744685
39.8	1	0.583448
39.8	1	0.675221
39.7	1	0.752643
39.7	1	0.619344
39.7	1	0.65457
54.1	1	0.980295
59.6	1	0.927515
59.6	1	0.937703
59.6	1	0.927515
99.6	1	0.962044
59	1	0.984072
59	1	0.983121
59	1	0.981926
27.3	1	0.942135
34	1	0.949247
34	1	0.496123
97.8	1	0.958843
99.6	1	0.921104
99.2	1	0.977663
96.4	1	0.970445
96.4	1	0.138081
90.2	1	0.938168
45.8	1	0.982058
70.3	1	0.980321
34.1	1	0.300265
34.1	1	0.300265
20.7	1	0.172363
35.4	1	0.688913
35.4	1	0.591818
35.4	1	0.404941
57.2	1	0.863136
67.6	1	0.987327
18.5	1	0.153447
18.5	1	0.149475
90.9	1	0.828956
65.8	1	0.935391
99.8	1	0.947567
99.8	1	0.9582
99.8	1	0.942972
99.8	1	0.961614
99.4	1	0.934247
99.4	1	0.956477
66.1	1	0.89508
33.3	1	0.272602
84.7	1	0.967612
85.9	1	0.968732
58.5	1	0.90473
58.5	1	0.937602
58.5	1	0.59945
58.5	1	0.138992
58.5	1	0.901805
57.5	1	0.926464
57.5	1	0.645558
42.9	1	0.927998
99.8	1	0.932674
99.8	1	0.954647
99.8	1	0.952354
98.1	1	0.862018
81.3	1	0.431944
50.2	1	0.870073
50.2	1	0.936002
76.8	1	0.994215
66	1	0.996349
63.9	1	0.904528
64.8	1	0.946011
62.6	1	0.935511
66.2	1	0.993741
34.2	1	0.579854
98.7	1	0.986191
97.8	1	0.98593
56.4	1	0.4432
33	1	0.450201
57.1	1	0.981567
57.9	1	0.963385
95.5	1	0.988458
39.7	1	0.64262
39.7	1	0.591912
52.1	1	0.990643
92.8	1	0.996259
93.4	1	0.996522
99.7	1	0.995699
99.7	1	0.996642
64.2	1	0.997058
99.6	1	0.964298
99.6	1	0.828699
99.6	1	0.875388
66.4	1	0.998166
24.5	1	0.791014
47.3	1	0.637205
71.7	1	0.990438
71.7	1	0.994797
51.2	1	0.773005
46.6	1	0.63204
73.3	1	0.996303
67.9	1	0.997319
67.9	1	0.998259
67.7	1	0.995288
24.5	1	0.236681
24.5	1	0.147687
24.5	1	0.12301
24.5	1	0.0766311
25.3	1	0.136434
25.3	1	0.273012
57.4	1	0.767916
47.1	1	0.874441
66.1	1	0.995744
98.2	1	0.995818
66.4	1	0.996779
66.4	1	0.996754
66	1	0.997318
66.3	1	0.997274
65.6	1	0.996704
65.3	1	0.995217
65.6	1	0.995224
56.3	1	0.983234
56.3	1	0.99301
56.3	1	0.983263
56.7	1	0.0180741
69.3	1	0.997348
47.4	1	0.730006
99.6	1	0.997451
44	1	0.956211
45.6	1	0.263032
45.6	1	0.676241
45.6	1	0.720036
45.6	1	0.86541
45.6	1	0.521845
36.5	1	0.988517
97.9	1	0.8978
96	1	0.916847
24.4	1	0.676006
74.9	1	0.99639
93.4	1	0.985818
71	1	0.996592
42.5	1	0.679432
99.5	1	0.991231
99.5	1	0.993111
99.6	1	0.758046
62.2	1	0.645698
52.5	1	0.975141
39.1	1	0.920806
31.7	1	0.76263
27.1	1	0.589874
46.1	1	0.778986
54.2	1	0.844023
50.9	1	0.655716
62.9	1	0.996034
80.2	1	0.96339
61.7	1	0.509502
61.7	1	0.73951
24.5	1	0.687271
67.8	1	0.898008
67.8	1	0.859232
67.8	1	0.93499
67.8	1	0.978114
67.8	1	0.905544
60.3	1	0.927707
24.6	1	0.367488
24.6	1	0.284879
54.4	1	0.933177
95.1	1	0.99515
49.9	1	0.850769
50.1	1	0.870272
26.8	1	0.0741947
99.2	1	0.981113
99.6	1	0.979044
99.7	1	0.992018
98	1	0.966549
52.2	1	0.66097
52.2	1	0.0910481
54.6	1	0.36172
54.6	1	0.961857
55.1	1	0.293799
55.1	1	0.956154
96	1	0.929005
59.1	1	0.963099
59.1	1	0.693711
59.1	1	0.173187
27.7	1	0.435166
83.4	1	0.708165
50.8	1	0.977073
82.1	1	0.984593
51.7	1	0.916926
25.7	1	0.5408
25.7	1	0.430916
95.9	1	0.843576
95.9	1	0.970076
87	1	0.89555
33.2	1	0.660426
98.6	1	0.997008
89.7	1	0.992841
89.7	1	0.993104
61.1	1	0.972053
29.1	1	0.572791
30.7	1	0.469398
46.4	1	0.968562
46.4	1	0.978168
46.4	1	0.974136
21.8	1	0.183412
34.6	1	0.572279
39.9	1	0.714974
44.6	1	0.944845
44.6	1	0.958228
44.6	1	0.890353
43.8	1	0.968322
43.8	1	0.968764
43.8	1	0.918557
43.8	1	0.962849
43.8	1	0.970116
43.8	1	0.917181
97.4	1	0.974307
39.9	1	0.964288
40.4	1	0.955694
61.6	1	0.998101
55.5	1	0.432556
55.5	1	0.969624
56.1	1	0.413905
56.1	1	0.965266
56.3	1	0.542419
56.3	1	0.975776
90.4	1	0.922055
90.4	1	0.956961
90.4	1	0.954933
84.6	1	0.932984
98	1	0.919144
98.2	1	0.996505
99.8	1	0.949329
64.1	1	0.9952
90.7	1	0.949614
19.7	1	0.686118
53.9	1	0.484715
67.2	1	0.997399
68.3	1	0.998006
18.9	1	0.113867
93.6	1	0.979483
39.1	1	0.200785
39.1	1	0.503409
39.1	1	0.385872
39.1	1	0.417038
38.5	1	0.538787
38.5	1	0.444603
38.5	1	0.365523
39.3	1	0.617374
39.3	1	0.463295
39.3	1	0.407502
65.5	1	0.991143
96	1	0.869547
50.5	1	0.932567
80.1	1	0.941607
80.1	1	0.941607
99.8	1	0.976289
55.4	1	0.977783
51.1	1	0.968061
51.1	1	0.19555
41.7	1	0.947788
62.7	1	0.332933
62.5	1	0.303592
30.1	1	0.190898
19.9	1	0.0943565
19.9	1	0.431277
19.9	1	0.11286
22.5	1	0.700287
98.2	1	0.97908
41.3	1	0.893678
55.7	1	0.991021
67.3	1	0.998463
35.5	1	0.995641
34.6	1	0.995979
53.5	1	0.992969
93	1	0.655139
51.6	1	0.992818
51.6	1	0.99276
56.2	1	0.989365
30.4	1	0.924311
35.3	1	0.85542
92.3	1	0.924258
64.5	1	0.997609
18.1	1	0.136656
71.3	1	0.917708
99.8	1	0.745459
99.8	1	0.869924
55.5	1	0.98546
55.5	1	0.976622
55.5	1	0.882948
57.2	1	0.992195
28.6	1	0.407714
72.7	1	0.979948
38.4	1	0.706713
38.4	1	0.563898
38.4	1	0.421977
39.5	1	0.988621
45.5	1	0.875169
89.7	1	0.863805
89.7	1	0.624598
55.6	1	0.886992
27.5	1	0.508289
27.5	1	0.045926
33.3	1	0.18087
33.3	1	0.741318
34.4	1	0.24038
95	1	0.969943
99.1	1	0.734919
93.3	1	0.794735
93.3	1	0.816662
93.3	1	0.784962
66	1	0.996692
22.9	1	0.705435
35	1	0.86709
48.6	1	0.944423
46.6	1	0.966118
47	1	0.950648
48.2	1	0.945192
95.8	1	0.97643
96.9	1	0.97643
18.9	1	0.264445
96.9	1	0.980352
39.8	1	0.63076
39.8	1	0.566029
71.3	1	0.945029
99	1	0.966706
73.3	1	0.996781
36.5	1	0.516101
99.8	1	0.990164
89.4	1	0.978899
89.4	1	0.967172
89.4	1	0.932317
89.4	1	0.920606
89.4	1	0.957953
89.4	1	0.970657
89.4	1	0.958589
89.4	1	0.74206
89.4	1	0.896979
89.4	1	0.973311
94.2	1	0.853678
94.8	1	0.906393
94.8	1	0.960666
94.8	1	0.956346
94.8	1	0.947737
99.2	1	0.968764
99.2	1	0.972532
67.4	1	0.502064
98.8	1	0.940771
42.9	1	0.917508
92.6	1	0.949142
92.6	1	0.905546
37.2	1	0.791366
24.8	1	0.0483868
24.8	1	0.128078
53.4	1	0.925278
51.8	1	0.950052
23.2	1	0.446235
53.2	1	0.290286
99.4	1	0.759431
92.8	1	0.285849
92.8	1	0.832008
35.2	1	0.935809
37.3	1	0.888739
49.8	1	0.946927
23.3	1	0.302555
99.7	1	0.991292
41.6	1	0.568206
91.6	1	0.98158
37	1	0.617735
37	1	0.495192
27.5	1	0.695843
67.3	1	0.996836
87.5	1	0.981045
87.5	1	0.990189
53.4	1	0.935279
53.4	1	0.953631
42.9	1	0.557318
42.9	1	0.488158
37.9	1	0.642757
37.9	1	0.552311
96.1	1	0.987298
96.1	1	0.985942
57.2	1	0.953279
57.2	1	0.964993
52.9	1	0.955465
52.9	1	0.953116
51.5	1	0.944901
51.5	1	0.966614
99.6	1	0.991355
54.2	1	0.942523
54.2	1	0.959681
54.2	1	0.955775
54.2	1	0.966328
99.6	1	0.985798
34.8	1	0.906081
28.6	1	0.559472
28.6	1	0.311496
26.8	1	0.601486
26.8	1	0.266957
66.8	1	0.996854
66	1	0.996499
24.9	1	0.479995
32.7	1	0.956454
32.7	1	0.946437
41.9	1	0.881853
74.8	1	0.99569
36.1	1	0.928759
37.5	1	0.95575
33.9	1	0.950594
44.1	1	0.630963
44.1	1	0.416126
44.1	1	0.733868
44.1	1	0.963748
44.1	1	0.732597
44.1	1	0.767483
73.7	1	0.99559
74.3	1	0.996575
74.3	1	0.996224
73.5	1	0.996764
73.9	1	0.995955
73.9	1	0.995955
23.8	1	0.746959
68.8	1	0.985966
67.6	1	0.996833
49.9	1	0.283063
49.9	1	0.281475
49.9	1	0.946737
23.3	1	0.30123
23.3	1	0.350926
23.3	1	0.179767
73.7	1	0.996903
99.6	1	0.997795
32.2	1	0.119503
32.2	1	0.717921
32.2	1	0.119503
77.5	1	0.989922
77.5	1	0.987501
52.5	1	0.921969
48.6	1	0.95428
53.3	1	0.941317
54.5	1	0.947303
54.1	1	0.946167
54.1	1	0.947455
98.7	1	0.952597
99.6	1	0.980898
99.7	1	0.945654
99.7	1	0.968117
99.7	1	0.982726
99.7	1	0.987714
34	1	0.944275
35.7	1	0.949733
44.7	1	0.957244
50	1	0.849277
99.9	1	0.991064
83.1	1	0.958455
62.3	1	0.907428
36.6	1	0.921853
36.2	1	0.921853
35.9	1	0.921853
41	1	0.937109
49.8	1	0.945819
50.9	1	0.951935
52.1	1	0.943732
52.1	1	0.943732
38.9	1	0.775366
38.9	1	0.426567
38.9	1	0.426567
38.9	1	0.205843
50.9	1	0.935022
50.5	1	0.935022
50.2	1	0.958695
49.3	1	0.962221
51.2	1	0.959594
97.4	1	0.969667
97.4	1	0.965797
97.4	1	0.866631
97.4	1	0.818264
87.1	1	0.982184
87.1	1	0.976208
70.2	1	0.983405
29.2	1	0.713314
29.2	1	0.895341
29.2	1	0.555224
76.4	1	0.857732
76.4	1	0.787408
21.6	1	0.206375
21.8	1	0.237122
42.9	1	0.410696
41.1	1	0.788181
41.1	1	0.721083
30.6	1	0.971973
88	1	0.963792
88	1	0.968361
88	1	0.974402
88	1	0.966985
88	1	0.968506
88	1	0.933483
88	1	0.956921
88	1	0.912413
88	1	0.962807
88	1	0.942003
88	1	0.978032
88	1	0.945528
88	1	0.919482
97	1	0.988221
42.8	1	0.917579
18	1	0.234617
40.3	1	0.719496
75	1	0.985791
75	1	0.973883
63.3	1	0.746645
35.7	1	0.942153
46.9	1	0.951855
46.9	1	0.639912
49.6	1	0.988905
49.6	1	0.987796
95.5	1	0.94505
95.2	1	0.941488
33.2	1	0.994979
20.8	1	0.418318
21.2	1	0.314578
99.8	1	0.990679
99.8	1	0.99133
99.6	1	0.990268
25.5	1	0.0985413
53.4	1	0.430729
94.9	1	0.944564
41.6	1	0.799888
53.3	1	0.944637
53.3	1	0.886196
53.3	1	0.944637
23.9	1	0.433675
45.8	1	0.656473
98.4	1	0.994046
98.4	1	0.99449
75.9	1	0.995574
98.9	1	0.978816
14	1	0.307575
99.2	1	0.973178
99.2	1	0.973842
20.4	1	0.7494
89.1	1	0.882085
41	1	0.707162
89.4	1	0.903626
89.4	1	0.901255
41.7	1	0.938131
56.6	1	0.865869
48	1	0.939561
63.7	1	0.989804
63.7	1	0.988825
44.7	1	0.885163
46.3	1	0.0261173
23.7	1	0.341578
66	1	0.998014
91.8	1	0.831077
91.3	1	0.833493
22	1	0.116926
66.8	1	0.997595
32.2	1	0.735564
64.7	1	0.972828
67.4	1	0.969067
99.6	1	0.997582
73.1	1	0.979468
36.2	1	0.165034
64.5	1	0.998
38	1	0.129514
36.4	1	0.214922
36.4	1	0.13793
88.7	1	0.976373
99.9	1	0.992087
99.9	1	0.990882
91.1	1	0.976391
99.6	1	0.983172
57.9	1	0.950624
29.7	1	0.371549
57.5	1	0.92616
29.1	1	0.604589
29.1	1	0.283003
48.2	1	0.995035
74.9	1	0.518091
74.9	1	0.797362
78.2	1	0.996834
19.6	1	0.214621
85.9	1	0.986117
49.6	1	0.957118
53	1	0.343563
53	1	0.937786
51.4	1	0.948986
51.8	1	0.94628
53	1	0.955432
52.9	1	0.959235
53	1	0.961508
53	1	0.942183
52.7	1	0.939701
90.6	1	0.870255
90.6	1	0.987354
66.2	1	0.982106
64.1	1	0.84189
64.1	1	0.501782
73.5	1	0.996842
70.6	1	0.969609
99.7	1	0.996077
99.6	1	0.995746
84.3	1	0.9866
20.7	1	0.19514
47.3	1	0.969008
83.5	1	0.963194
97.8	1	0.989061
50.2	1	0.948912
50.2	1	0.986036
68.3	1	0.978957
68.3	1	0.982715
98	1	0.917287
20.6	1	0.227117
19.7	1	0.89407
58	1	0.982646
91.5	1	0.935888
30.8	1	0.826553
28.7	1	0.588571
28.7	1	0.456464
28.7	1	0.623669
67.3	1	0.990884
99.6	1	0.948009
99.8	1	0.972558
99.8	1	0.922155
50	1	0.939006
50	1	0.979492
50	1	0.948912
50	1	0.981427
19.7	1	0.614955
19.7	1	0.704087
82.6	1	0.976248
42.7	1	0.985667
51.1	1	0.32511
51.1	1	0.713784
51.7	1	0.66624
51.7	1	0.976702
87.7	1	0.98609
72.5	1	0.997645
72.1	1	0.997537
40.5	1	0.204692
68.3	1	0.9969
63.5	1	0.980589
63.5	1	0.989637
63.5	1	0.985332
99.5	1	0.981054
93	1	0.983587
93	1	0.993587
89.6	1	0.992811
89.6	1	0.991978
46.6	1	0.682976
46.6	1	0.635224
47.1	1	0.718478
46.8	1	0.705461
18.5	1	0.61178
18.5	1	0.469146
18.5	1	0.469146
18.5	1	0.61178
60.5	1	0.995091
33.6	1	0.791409
35.7	1	0.891154
35.7	1	0.809883
99.3	1	0.997946
62.5	1	0.948492
54.9	1	0.940547
23.3	1	0.447716
98.7	1	0.955254
98.7	1	0.872269
21.9	1	0.0957964
21.9	1	0.254293
21.9	1	0.124757
20.8	1	0.319741
46.1	1	0.699284
84.4	1	0.992939
22.2	1	0.0809716
22.2	1	0.0404522
64.7	1	0.0188746
64.7	1	0.974107
64.5	1	0.0220547
64.5	1	0.973312
64.3	1	0.0272826
64.3	1	0.968983
49.1	1	0.908374
38	1	0.733536
38	1	0.604736
38	1	0.468497
55.6	1	0.788996
91.4	1	0.925406
76.6	1	0.9493
75.4	1	0.9493
75.2	1	0.940595
92.6	1	0.88401
92.6	1	0.861477
87.7	1	0.776429
92.8	1	0.957274
51.9	1	0.0920739
51.9	1	0.235259
51.9	1	0.0158862
95.9	1	0.828531
95.9	1	0.816856
95.9	1	0.939424
95.9	1	0.934552
95.9	1	0.942487
95.9	1	0.934486
28.2	1	0.865379
99.6	1	0.955743
65.2	1	0.997115
47.9	1	0.0772673
47.9	1	0.0732692
47.9	1	0.00921475
49.4	1	0.0683663
49.4	1	0.0698502
49.4	1	0.00630444
47.8	1	0.0574005
47.8	1	0.0720145
47.8	1	0.00807495
49	1	0.104275
49	1	0.107856
49	1	0.00854137
30.4	1	0.0543089
97.4	1	0.908821
99.2	1	0.963797
42.6	1	0.866935
64.9	1	0.99157
55.1	1	0.949396
55.1	1	0.964129
55.3	1	0.961515
55.3	1	0.967046
23.8	1	0.13205
75.2	1	0.742986
33.9	1	0.975171
98.5	1	0.978852
32.9	1	0.857614
98.5	1	0.840917
20.6	1	0.17027
20	1	0.150961
21.6	1	0.254138
88.1	0	0.0196473
88.1	0	0.038759
88.1	0	0.038759
88.1	0	0.0474878
76.8	0	0.714559
76.8	0	0.119484
76.8	0	0.248738
18.8	0	0.0567152
18.8	0	0.126733
18.8	0	0.154555
96.2	0	0.0302325
96.2	0	0.0109218
96.2	0	0.0575782
27.2	0	0.0605547
27.2	0	0.0172515
27.2	0	0.0290274
26.9	0	0.0478287
26.9	0	0.197583
26.9	0	0.108429
20.9	0	0.279973
20.9	0	0.123839
20.9	0	0.0442483
49.2	0	0.00280578
49.2	0	0.00959191
49.2	0	0.465423
49.2	0	0.00280578
49.2	0	0.120947
49.2	0	0.0627977
49.2	0	0.0732895
28.3	0	0.00789984
28.1	0	0.0102795
28.1	0	0.0156705
28.6	0	0.0100845
28.6	0	0.00450321
28.6	0	0.0770426
28.6	0	0.0291137
55.5	0	0.467971
55.5	0	0.207842
55.5	0	0.0682542
64.5	0	0.0146871
64.5	0	0.00930069
64.5	0	0.00545411
64.5	0	0.00834958
65.2	0	0.0016152
64.5	0	0.0140097
64.5	0	0.0085271
64.5	0	0.0176871
65	0	0.00725098
65	0	0.0085305
65	0	0.0123085
65	0	0.00897804
65	0	0.00200765
65	0	0.0179681
65	0	0.0197737
65.2	0	0.00143859
65.2	0	0.0161427
65.2	0	0.0143412
65.2	0	0.00141376
65.2	0	0.0140691
65.2	0	0.0154637
66	0	0.0154295
55.6	0	0.0194642
55.6	0	0.453971
55.6	0	0.184287
81.6	0	0.0414277
81.6	0	0.253719
81.6	0	0.0153333
81.6	0	0.0414277
81.6	0	0.042177
81.6	0	0.0153333
81.6	0	0.118046
57.3	0	0.176595
57.3	0	0.046023
57.3	0	0.256783
25.5	0	0.0728451
25.5	0	0.0164484
25.5	0	0.0889208
26	0	0.0138047
25.8	0	0.0168777
25.8	0	0.110468
25.8	0	0.114686
26.9	0	0.0446195
26.9	0	0.058714
26.9	0	0.29261
26.9	0	0.0901753
26.9	0	0.0128053
26.9	0	0.0989057
25.3	0	0.0557008
25.3	0	0.0124982
43.5	0	0.063931
43.5	0	0.0694264
29.4	0	0.230985
29.4	0	0.495791
29.4	0	0.480869
29.4	0	0.495791
29.4	0	0.230985
86.2	0	0.216241
86.2	0	0.161552
86.2	0	0.203409
86.2	0	0.0525635
86.2	0	0.069032
86.2	0	0.364706
49.8	0	0.00662968
39.3	0	0.0849486
39.3	0	0.186668
90.6	0	0.00365902
90.6	0	0.0292201
90.6	0	0.0228748
95.1	0	0.106637
95.1	0	0.221039
95.1	0	0.266744
95.1	0	0.182245
95.1	0	0.183889
95.1	0	0.406549
35.4	0	0.0835546
35.4	0	0.0612338
98.6	0	0.0163166
98.6	0	0.0730665
98.6	0	0.00892398
98.6	0	0.0261568
45.4	0	0.037456
45.4	0	0.0474422
45.4	0	0.181674
47.2	0	0.0145141
47.2	0	0.0307344
46.3	0	0.0447512
46.3	0	0.0801802
46.3	0	0.0107874
46.3	0	0.0731909
46.3	0	0.0140729
46.3	0	0.0351756
52.8	0	0.051726
52.8	0	0.371687
52.8	0	0.0661315
52.8	0	0.268009
51.2	0	0.818503
51.2	0	0.255681
51.2	0	0.0763059
39.7	0	0.0920583
60.4	0	0.272573
60.4	0	0.126631
60.4	0	0.259627
60.4	0	0.273997
60.4	0	0.0561005
60.4	0	0.0753876
60	0	0.133403
60	0	0.299702
60	0	0.277541
60	0	0.0930725
60	0	0.0626752
60	0	0.128606
59.6	0	0.10971
59.6	0	0.0769753
59.6	0	0.167974
59.6	0	0.135819
59.6	0	0.249423
59.6	0	0.0824053
59.6	0	0.099043
54.8	0	0.0467624
54.8	0	0.00621373
54.8	0	0.0462629
54.8	0	0.0121959
55.6	0	0.0436991
55.6	0	0.0143724
55.6	0	0.0349192
55.6	0	0.024456
55.1	0	0.0159701
55.7	0	0.0711399
47.5	0	0.049129
47.5	0	0.0795355
47.5	0	0.0138344
52.9	0	0.0349338
52.9	0	0.0609141
52.9	0	0.0412643
52.9	0	0.341085
50	0	0.0864384
50	0	0.152385
50	0	0.0676751
50	0	0.0668169
49.5	0	0.0143824
49.5	0	0.039883
49.5	0	0.0759228
48.4	0	0.0779205
48.4	0	0.0620041
48.4	0	0.0269168
48.4	0	0.0570121
48.4	0	0.127245
48.4	0	0.0900501
19.4	0	0.0222619
19.4	0	0.103283
19.4	0	0.0302592
19.4	0	0.130961
97.4	0	0.0226807
97.4	0	0.0324137
97.4	0	0.0508135
97.4	0	0.0139939
97.4	0	0.0508135
97.4	0	0.0787174
48.8	0	0.756585
48.8	0	0.0567696
48.8	0	0.0669986
70.2	0	0.0931113
67.1	0	0.0120599
51.9	0	0.0838141
51.9	0	0.0116956
51.9	0	0.0521204
51.6	0	0.0118966
51.6	0	0.0720509
51.2	0	0.0648828
51.2	0	0.00991439
51.2	0	0.0827098
51.2	0	0.0972071
51.4	0	0.0981858
51.4	0	0.011501
51.4	0	0.141468
51.4	0	0.0831494
14.6	0	0.22534
14.6	0	0.265271
14.6	0	0.213087
14.6	0	0.122323
49.3	0	0.0225177
49.3	0	0.0476116
49.3	0	0.0145197
47.4	0	0.0452867
47.4	0	0.0421191
47.4	0	0.0379133
52.8	0	0.104937
52.8	0	0.0297878
48.4	0	0.074813
49.1	0	0.0672766
48.4	0	0.0162982
48.4	0	0.00988311
48.4	0	0.00206623
48.4	0	0.0164909
47.7	0	0.0504191
47.7	0	0.112575
47.7	0	0.037655
17.4	0	0.152623
17.4	0	0.620475
17.4	0	0.182294
17.4	0	0.242479
94.4	0	0.0986832
94.4	0	0.00658255
94.4	0	0.173278
94.4	0	0.232087
94.4	0	0.00658255
94.4	0	0.265712
94.4	0	0.232087
94.4	0	0.00658255
94.4	0	0.232087
94.4	0	0.265712
94.4	0	0.00658255
94.4	0	0.232087
94.4	0	0.0986832
94.4	0	0.00658255
94.4	0	0.265712
94.4	0	0.00658255
94.4	0	0.232087
40.3	0	0.0833788
40.3	0	0.0875487
40.3	0	0.0488945
55.2	0	0.281189
55.2	0	0.0676972
55.2	0	0.650023
55.2	0	0.173755
55.2	0	0.650023
79.8	0	0.00340615
79.8	0	0.0140446
79.8	0	0.0129636
79.8	0	0.00353462
79.8	0	0.0475179
79.8	0	0.0670314
67.4	0	0.00349609
67.4	0	0.0335704
67.4	0	0.0111037
66.9	0	0.0926117
66.9	0	0.0120285
66.9	0	0.0138531
53.5	0	0.0113011
53.5	0	0.1243
53.5	0	0.0253715
45.2	0	0.0591113
45.2	0	0.0268007
45.2	0	0.440041
45.2	0	0.0186498
45.2	0	0.439304
45.2	0	0.747916
97.3	0	0.0651582
97.3	0	0.209561
51.2	0	0.180513
51.2	0	0.121378
51.2	0	0.0114439
88.2	0	0.0717408
88.2	0	0.174386
88.2	0	0.0717408
88.2	0	0.134163
88.2	0	0.187491
48.4	0	0.735506
46.7	0	0.0528279
46.7	0	0.0213792
46.7	0	0.0263142
46.7	0	0.0528279
46.7	0	0.152631
66.9	0	0.0079209
66.9	0	0.0246487
66.9	0	0.0272909
53	0	0.141934
53	0	0.478426
53	0	0.0124662
99.5	0	0.0223421
99.5	0	0.0283851
99.5	0	0.0157674
99.5	0	0.00934523
99.5	0	0.0141332
23.4	0	0.0882665
42	0	0.0906677
42	0	0.196563
47.8	0	0.0182044
47.8	0	0.0405375
42	0	0.188054
42	0	0.0928083
42	0	0.100075
42	0	0.0961425
42	0	0.185081
42	0	0.173646
25.5	0	0.427884
25.5	0	0.364447
25.5	0	0.158693
25.5	0	0.587804
25.5	0	0.857521
25.5	0	0.630919
25.5	0	0.760192
25.5	0	0.115983
25.5	0	0.529639
25.5	0	0.531146
92.2	0	0.0329891
92.2	0	0.0817948
92.2	0	0.153782
92.2	0	0.636278
92.2	0	0.0329891
92.2	0	0.671454
92.2	0	0.0329891
92.2	0	0.0276193
92.2	0	0.00727633
92.2	0	0.0110936
92.2	0	0.0329891
63.1	0	0.380767
63.1	0	0.0628115
94.4	0	0.561211
94.4	0	0.180849
94.4	0	0.211531
94.4	0	0.26403
94.4	0	0.211021
94.4	0	0.203976
94.4	0	0.561211
94.4	0	0.180849
94.4	0	0.204937
22.1	0	0.0319107
22.1	0	0.143657
84	0	0.0131791
47.1	0	0.0213114
47.1	0	0.215921
[truncated: 4,283 more rows]

[truncated: 5 more sheets: Figure_S2b, Figure_S3, Figure_S4, Figure_S5, Figure_S6]
